# Supplementary material for: Genome-Wide Association Study of the Genetic Basis of Effective Tiller Number in Rice
Source: Rice (N Y). 2021 Jun 25;14:56. doi: 10.1186/s12284-021-00495-8 (PMC8233439; doi:10.1186/s12284-021-00495-8)
Supplement: Supplementary file 1 — Additional file 1: Table S1. Summary of the 490 rice accessions and their ETN phenotypes and information of 28 accessions used for OsPILS6b transcription analysis. [file 12284_2021_495_MOESM1_ESM.xlsx]

## Sheet: 490 rice information
field No.	No.	3KRGP_ID	Genetic_Stock_varname	K9_group_Admixture	subpopulation	2017JiangXi	2018HaiNan
ZY175	C1182	IRIS_313-11766	TSIMIAKABIJA::IRGC 69074-1	admix	japonica	4.8	9.71429
ZY176	C1187	IRIS_313-11767	VARY LAVA DE BOLOGNE::IRGC 69101-1	admix	japonica	18.8	13
ZY45	C294	IRIS_313-11598	GODADANI::IRGC 60944-1	admix	japonica	16	11.1
ZY11	C46	IRIS_313-10295	PDR 34-2-1-2::IRGC 117020-1	admix	japonica	14.25	15.5714
ZY90	C590	IRIS_313-11243	RATNAGIRI 45-2::IRGC 39709-1	admix	japonica	19.4	11.8571
ZY117	C785	IRIS_313-11425	BRANCO PRECOCE::IRGC 50441-2	admix	japonica	7.4	5.9
ZY218	CH1148	B084	Bawangbian 1	admix	japonica	9.6	7.1
ZY291	G137	IRIS_313-8184	FRAGANCE::GERVEX 1651-C1	admix	japonica	16.2	13.6
ZY264	G64	IRIS_313-9939	CIWINI SML::IRGC 50642-1	admix	japonica	14.4	10.4
ZY497	SE283	CX286	C349	admix	japonica	9.8	7.8
ZY424	SE6	CX6	C418	admix	japonica	6	5.8
ZY135	C1017	IRIS_313-10598	DD 126::IRGC 8667-1	cA (Aus)	japonica	13.8	13.9
ZY150	C1062	IRIS_313-11016	KACHILON::IRGC 27555-1	cA (Aus)	japonica	19.8	11.3333
ZY153	C1092	IRIS_313-11017	LOROI::IRGC 27567-1	cA (Aus)	japonica	19.2	10.1
ZY157	C1106	IRIS_313-11809	MHARAKA::IRGC 70612-1	cA (Aus)	japonica	19.8	11.5556
ZY163	C1119	IRIS_313-11031	NAWAN SATHRA BAGAR 344::IRGC 28079-1	cA (Aus)	japonica	13.2	8.875
ZY169	C1151	IRIS_313-11232	R 146::IRGC 38606-1	cA (Aus)	japonica	14.2	9.625
ZY24	C134	IRIS_313-11050	AUS 233::IRGC 29036-1	cA (Aus)	japonica	13.4	15.1
ZY25	C135	IRIS_313-11051	AUS 242::IRGC 29040-1	cA (Aus)	japonica	14	13
ZY26	C139	IRIS_313-11055	AUS 299::IRGC 29087-1	cA (Aus)	japonica	18.4	10.7778
ZY27	C140	IRIS_313-11056	AUS 301::IRGC 29089-1	cA (Aus)	japonica	16.6	13.7
ZY28	C144	IRIS_313-11061	AUS 449::IRGC 29230-1	cA (Aus)	japonica	12.4	13.6667
ZY33	C186	IRIS_313-11917	BUTNAPAR::IRGC 74734-1	cA (Aus)	japonica	17	11.1
ZY36	C197	IRIS_313-11014	CHAKILA::IRGC 27540-1	cA (Aus)	japonica	24	17.25
ZY40	C241	IRIS_313-10734	DEVARASI::IRGC 16173-1	cA (Aus)	japonica	16.4	9.2
ZY46	C296	IRIS_313-11712	GORA DHAN 2::IRGC 66269-1	cA (Aus)	japonica	16.2	9.5
ZY47	C297	IRIS_313-11557	GORIA::IRGC 58736-1	cA (Aus)	japonica	15.3333	10.5
ZY64	C364	IRIS_313-11324	KALABOKRI::IRGC 43872-1	cA (Aus)	japonica	11.8	7.44444
ZY65	C368	IRIS_313-11489	KALU T 139::IRGC 53670-1	cA (Aus)	japonica	8.4	9.4
ZY66	C371	IRIS_313-10925	KAMULI::IRGC 23928-1	cA (Aus)	japonica	14	10.2222
ZY67	C373	IRIS_313-11477	KANPURI::IRGC 53278-1	cA (Aus)	japonica	13.2	8.3
ZY68	C403	IRIS_313-11456	KOLAMBA::IRGC 52456-1	cA (Aus)	japonica	20.4	13
ZY73	C439	IRIS_313-11452	LOCAL BHAT::IRGC 52343-1	cA (Aus)	japonica	14	12.7
ZY75	C451	IRIS_313-11171	M 142::IRGC 35054-1	cA (Aus)	japonica	20.6	12.75
ZY83	C551	IRIS_313-10930	PANKHIRAJ::IRGC 24139-1	cA (Aus)	japonica	9.8	10.5
ZY92	C599	IRIS_313-10964	SADUMONI::IRGC 25919-1	cA (Aus)	japonica	21.6	16.2
ZY93	C600	IRIS_313-11111	SAITA::IRGC 31618-1	cA (Aus)	japonica	22	13.1
ZY100	C640	IRIS_313-11604	SUGARKAND::IRGC 61059-1	cA (Aus)	japonica	21.8	16.6
ZY103	C643	IRIS_313-10608	T 21::IRGC 8892-1	cA (Aus)	japonica	16.2	13.1667
ZY108	C670	IRIS_313-10603	UCP 122::IRGC 8794-1	cA (Aus)	japonica	20.6	15.3
ZY109	C686	IRIS_313-11374	W 398::IRGC 46787-1	cA (Aus)	japonica	15	12.2
ZY111	C706	IRIS_313-11210	ZARBASAIL::IRGC 37346-1	cA (Aus)	japonica	15.2	10.4444
ZY119	C826	IRIS_313-11015	HANPA::IRGC 27547-2	cA (Aus)	japonica	21.2	19.1
ZY129	C999	IRIS_313-11483	BOTESHSHORE::IRGC 53484-1	cA (Aus)	japonica	15.3333	11.6
ZY342	G286	IRIS_313-9641	BEGUM::IRGC 33990-1	cA (Aus)	japonica	15	10.4
ZY252	G30	IRIS_313-9422	CHUNGUR BALI::IRGC 25855-1	cA (Aus)	japonica	30	14
ZY253	G33	IRIS_313-9610	DANGAR::IRGC 76296-1	cA (Aus)	japonica	20.75	12.6667
ZY256	G39	IRIS_313-9449	JAMBALI::IRGC 73101-1	cA (Aus)	japonica	15.5	12.1
ZY257	G45	IRIS_313-8789	LALSAITA::IRGC 43915-1	cA (Aus)	japonica	16	12.3333
ZY259	G51	IRIS_313-8771	SIMUL KHURI::IRGC 35154-1	cA (Aus)	japonica	20.8	13
ZY260	G53	IRIS_313-9283	TAK SUFAID::IRGC 73127-1	cA (Aus)	japonica	11.1667	9.33333
ZY262	G59	IRIS_313-8252	JAGLI BORO::IRGC 27516-2	cA (Aus)	japonica	27	12
ZY265	G68	IRIS_313-9636	PODI HEENATI::IRGC 36345-1	cA (Aus)	japonica	12.4	19.5714
ZY268	G75	IRIS_313-9368	CHANDARHAT::IRGC 25845-1	cA (Aus)	japonica	13.25	11.5
ZY269	G77	IRIS_313-8410	JABOR SAIL::IRGC 66831-1	cA (Aus)	japonica	11.8	8.9
ZY450	SE62	CX63	Jhona 349	cA (Aus)	japonica	16.75	9.8
ZY174	C1175	IRIS_313-11698	TAIPEI 167::IRGC 65371-1	cB (Bas)	japonica	14.8	9.4
ZY30	C167	IRIS_313-11062	BEGUNBICHI 33::IRGC 29260-1	cB (Bas)	japonica	16.8	12.125
ZY123	C961	IRIS_313-11069	TUPA 15-3::IRGC 29416-2	cB (Bas)	japonica	19.3333	14.6
ZY476	SE148	CX149	Karnal Local	cB (Bas)	japonica	18.25	10.1111
ZY452	SE71	CX72	Basmati 385	cB (Bas)	japonica	24.6	10.2
ZY215	CH1125	B205	Cunsanli	GJ-adm	japonica	12	6.4
ZY283	G109	IRIS_313-8166	CALENDAL::GERVEX 1516-C1	GJ-adm	japonica	13.8	10.7
ZY310	G188	IRIS_313-8195	LUXOR::GERVEX 1662-C1	GJ-adm	japonica	11	7.75
ZY314	G193	IRIS_313-8170	MEJANES 2::GERVEX 1560-C1	GJ-adm	japonica	9.4	8.1
ZY315	G194	IRIS_313-8214	MELAS::GERVEX 1684-C1	GJ-adm	japonica	14.2	9.625
ZY317	G196	IRIS_313-8121	MESTRE::GERVEX 1082-C1	GJ-adm	japonica	13.3333	6
ZY324	G216	IRIS_313-8023	RIZZOTTO 51/1::GERVEX 50-C1	GJ-adm	japonica	13.6	6.1
ZY325	G219	IRIS_313-8048	RONCOLO::GERVEX 124-C1	GJ-adm	japonica	15.75	8
ZY416	G708	IRIS_313-8658	CP 231::IRGC 34018-1	GJ-adm	japonica	13.4	9.7
ZY426	SE11	CX11	Gumei 2	GJ-adm	japonica	7.25	7.125
ZY474	SE137	CX138	Qd_441	GJ-adm	japonica	14	7.8
ZY496	SE281	CX284	Han 502	GJ-adm	japonica	8.2	6.22222
ZY508	SE350	CX353	CAU 1	GJ-adm	japonica	11.6	6.5
ZY509	SE351	CX354	CAU 2	GJ-adm	japonica	12	7.9
ZY164	C1124	IRIS_313-12262	NYAE::IRGC 95302-1	GJ-sbtrp	japonica	7	4.25
ZY171	C1168	IRIS_313-11691	SHANGYIPA::IRGC 64928-1	GJ-sbtrp	japonica	10.8	12.125
ZY95	C613	IRIS_313-12227	SET::IRGC 92200-1	GJ-sbtrp	japonica	11.8	10.7778
ZY116	C726	IRIS_313-10865	ARC 11424::IRGC 21380-2	GJ-sbtrp	japonica	10.8	8.1
ZY285	G115	IRIS_313-7856	CHA LOY OE::C1	GJ-sbtrp	japonica	11	8.4
ZY366	G417	IRIS_313-10056	HOKURIKU 52::IRGC 72491-1	GJ-sbtrp	japonica	14	10.8
ZY418	G710	IRIS_313-8580	DAM::IRGC 23710-1	GJ-sbtrp	japonica	12.5	8.42857
ZY130	C1005	IRIS_313-11890	C 722323::IRGC 73147-1	GJ-tmp	japonica	8.8	11.5556
ZY133	C1011	IRIS_313-10618	CHINES::IRGC 9316-1	GJ-tmp	japonica	13.4	9.7
ZY134	C1012	IRIS_313-11875	CHUBU 17::IRGC 72505-1	GJ-tmp	japonica	16.3333	13.8
ZY138	C1026	IRIS_313-11908	DUAN SHEN ZI::IRGC 73962-1	GJ-tmp	japonica	11.4	8.125
ZY141	C1038	IRIS_313-10430	GINMASARI::IRGC 242-1	GJ-tmp	japonica	10.2	12.8
ZY145	C1052	IRIS_313-10967	IAS 22-8 PALMAR::IRGC 26058-1	GJ-tmp	japonica	16.4	13.2222
ZY148	C1060	IRIS_313-11155	K 113::IRGC 34107-1	GJ-tmp	japonica	9.66667	9.2
ZY152	C1090	IRIS_313-10558	LITCHIKIANG::IRGC 7287-1	GJ-tmp	japonica	13.6	13.1
ZY154	C1093	IRIS_313-11578	LUAN DAO::IRGC 59762-1	GJ-tmp	japonica	11.8	13.1
ZY156	C1104	IRIS_313-11653	MA SHE 8::IRGC 62750-1	GJ-tmp	japonica	7.75	9
ZY177	C1190	IRIS_313-11582	WAN GENG BAI DAO TOU::IRGC 59948-1	GJ-tmp	japonica	11.3333	15
ZY38	C219	IRIS_313-11702	CN 1067::IRGC 65680-1	GJ-tmp	japonica	14.2	13.125
ZY49	C315	IRIS_313-11575	HONG PI NUO::IRGC 59638-1	GJ-tmp	japonica	9.8	8.11111
ZY96	C616	IRIS_313-10631	SHINCHIKU IKU 97::IRGC 10429-1	GJ-tmp	japonica	16.4	16.3
ZY104	C644	IRIS_313-10429	TAICHUNG 150::IRGC 80-1	GJ-tmp	japonica	11.1667	14
ZY114	C712	IRIS_313-11202	4583::IRGC 36894-2	GJ-tmp	japonica	9	12.4
ZY122	C958	IRIS_313-10583	TSAO SIAO PEH TAO::IRGC 8265-2	GJ-tmp	japonica	10.25	13.8
ZY125	C974	IRIS_313-10567	AIKAWA 44::IRGC 7676-1	GJ-tmp	japonica	12.8	13.8
ZY126	C991	IRIS_313-11571	BAI MANG AI ZHONG::IRGC 59408-1	GJ-tmp	japonica	14	10.8889
ZY127	C996	IRIS_313-10569	BEN KEI::IRGC 7769-1	GJ-tmp	japonica	15.6	11.3
ZY182	CH1001	B166	Jianghuadao	GJ-tmp	japonica	11	6.9
ZY183	CH1003	B001	Heibiao	GJ-tmp	japonica	12.3333	7.4
ZY184	CH1004	B002	Sansuijin	GJ-tmp	japonica	14.8	14.2222
ZY185	CH1008	B004	Qiuguangtengxi 104	GJ-tmp	japonica	14.8	16
ZY186	CH1009	B005	Wanshi	GJ-tmp	japonica	14.8	7.375
ZY187	CH1010	B169	Ailuyu	GJ-tmp	japonica	13.8	11.2
ZY192	CH1020	B170	Hongse 90	GJ-tmp	japonica	13.8	12.7778
ZY193	CH1023	B016	Aomierte 168	GJ-tmp	japonica	16.8333	7.8
ZY200	CH1061	B038	Nabated A Smar	GJ-tmp	japonica	14	13.5
ZY203	CH1069	B182	Chimao	GJ-tmp	japonica	14.6	10.125
ZY204	CH1070	B045	Gongchengxiang	GJ-tmp	japonica	17	9.66667
ZY205	CH1071	B046	Qiutianxiaoting	GJ-tmp	japonica	12.5	9.2
ZY209	CH1092	B055	YR 196	GJ-tmp	japonica	13.6	8.1
ZY214	CH1118	B068	Gaoyangdiandao dahongmang	GJ-tmp	japonica	9.6	8.66667
ZY219	CH1151	B215	Hongqi 5	GJ-tmp	japonica	15	10.3
ZY223	CH1179	B100	Hongkezhenuo	GJ-tmp	japonica	10.8	9.2
ZY225	CH1198	B110	Huangpinuo	GJ-tmp	japonica	7.33333	6.22222
ZY233	CH1223	B122	Liaogeng 287	GJ-tmp	japonica	12.8	7
ZY237	CH1249	B143	76--1	GJ-tmp	japonica	21.3333	11.75
ZY242	CH1274	B154	Liming B	GJ-tmp	japonica	13.4	9.3
ZY245	CH1290	B263	Weiguo	GJ-tmp	japonica	10	9.88889
ZY289	G126	IRIS_313-8160	CT 58::GERVEX 1491-C1	GJ-tmp	japonica	16.75	15.2857
ZY249	G16	IRIS_313-9002	KOTOBUKI MOCHI::IRGC 2545-1	GJ-tmp	japonica	11.6667	13.4
ZY305	G178	IRIS_313-8119	JUBILIENI::GERVEX 992-C1	GJ-tmp	japonica	12	11
ZY309	G184	IRIS_313-8033	LOMELLINO::GERVEX 83-C1	GJ-tmp	japonica	6.66667	6.9
ZY312	G190	IRIS_313-8090	MARENY::GERVEX 535-C1	GJ-tmp	japonica	15.6	6.7
ZY318	G197	IRIS_313-8050	MIARA::GERVEX 129-C1	GJ-tmp	japonica	11.6	10
ZY319	G200	IRIS_313-8123	MUGA::GERVEX 1099-C1	GJ-tmp	japonica	17.5	8.5
ZY322	G208	IRIS_313-8126	PLOVDIV 24::GERVEX 1168-C1	GJ-tmp	japonica	14.8	6.3
ZY326	G221	IRIS_313-8162	RPC 12::GERVEX 1505-C1	GJ-tmp	japonica	13	10.7
ZY328	G227	IRIS_313-8218	SAKHA 103::GERVEX 1688-C1	GJ-tmp	japonica	14	12
ZY330	G244	IRIS_313-8147	T 757::GERVEX 1316-C1	GJ-tmp	japonica	11.8	7
ZY331	G245	IRIS_313-8105	THAIPERLA::GERVEX 696-C1	GJ-tmp	japonica	14.2	10.1111
ZY332	G246	IRIS_313-8148	TIMICH 108::GERVEX 1325-C1	GJ-tmp	japonica	19.5	11.2
ZY340	G265	IRIS_313-8164	YRM 6-2::GERVEX 1508-C1	GJ-tmp	japonica	14.8	9.8
ZY349	G345	IRIS_313-10083	BETIS::IRGC 74581-1	GJ-tmp	japonica	9	9.7
ZY355	G370	IRIS_313-9463	CI 1600::IRGC 16305-1	GJ-tmp	japonica	12.1667	8.4
ZY357	G377	IRIS_313-10059	DACHEONGBYEO::IRGC 72533-1	GJ-tmp	japonica	15.2	10.3
ZY375	G493	IRIS_313-9759	OEIRAS::IRGC 286-1	GJ-tmp	japonica	8.5	7.375
ZY379	G518	IRIS_313-9937	ROCCA::IRGC 50351-1	GJ-tmp	japonica	9	7.2
ZY381	G524	IRIS_313-10014	SANT ANDREA::IRGC 65732-1	GJ-tmp	japonica	11.3333	7.5
ZY385	G535	IRIS_313-9702	TAICHUNG 179::IRGC 85-1	GJ-tmp	japonica	13.2	7.8
ZY386	G536	IRIS_313-9701	TAICHUNG 65::IRGC 79-1	GJ-tmp	japonica	13.6667	10.5
ZY404	G592	IRIS_313-10379	IR 73688-57-2::IRGC 117383-1	GJ-tmp	japonica	14.4	10.6
ZY263	G62	IRIS_313-9724	AI DA ZHONG::IRGC 59348-1	GJ-tmp	japonica	17	10.75
ZY414	G706	IRIS_313-9771	BERGREIS::IRGC 3150-1	GJ-tmp	japonica	16.4	11.9
ZY266	G71	IRIS_313-9346	SHINCHIKU IKU 103::IRGC 10430-1	GJ-tmp	japonica	14.4	11.5556
ZY419	G711	IRIS_313-8481	DAN YAN NUO::IRGC 4860-1	GJ-tmp	japonica	12.4	11.1
ZY270	G79	IRIS_313-8134	S 102/2::GERVEX 1251-C1	GJ-tmp	japonica	10.4	15.1
ZY271	G81	IRIS_313-8135	SAEDINENIE::GERVEX 1255-C1	GJ-tmp	japonica	15	7.1
ZY427	SE14	CX14	Chennong 265	GJ-tmp	japonica	8.25	5.4
ZY429	SE16	CX16	Yuan jing 7	GJ-tmp	japonica	9.2	10.1
ZY481	SE210	CX211	M 3122	GJ-tmp	japonica	13.2	9.1
ZY498	SE284	CX287	C52	GJ-tmp	japonica	10.25	7
ZY500	SE312	CX315	Zidao	GJ-tmp	japonica	10	7.7
ZY501	SE314	CX317	MR 19	GJ-tmp	japonica	5	8.2
ZY504	SE341	CX344	Hexi 41	GJ-tmp	japonica	8.8	6.9
ZY505	SE342	CX345	Yungeng 23	GJ-tmp	japonica	12.8	8.6
ZY507	SE348	CX351	053 A-3	GJ-tmp	japonica	14.4	7.9
ZY521	SE388	CX391	YJ 30	GJ-tmp	japonica	12.4	7.9
ZY524	SE461	CX534	Tongnian 1	GJ-tmp	japonica	12.4	8
ZY446	SE55	CX56	Yunguang 8	GJ-tmp	japonica	16.4	9.2
ZY447	SE56	CX57	Zhongchao 123	GJ-tmp	japonica	4.8	5
ZY448	SE57	CX58	Giza 159	GJ-tmp	japonica	14	10.1429
ZY453	SE73	CX74	JP-5	GJ-tmp	japonica	13.2	8.5
ZY456	SE77	CX78	M 401	GJ-tmp	japonica	10.8	7.8
ZY1	C1	IRIS_313-8232	IR 62266-42-6-2::IRGC 117397-1	GJ-trp	japonica	11.6667	6.33333
ZY131	C1007	IRIS_313-11464	CARAWI::IRGC 52887-1	GJ-trp	japonica	9	6
ZY132	C1010	IRIS_313-11426	CHATAO::IRGC 50456-1	GJ-trp	japonica	11.6	6
ZY137	C1022	IRIS_313-11465	DINORADO::IRGC 52893-1	GJ-trp	japonica	8.8	6.5
ZY140	C1037	IRIS_313-10991	GINATOS::IRGC 26876-1	GJ-trp	japonica	10.75	5.9
ZY142	C1040	IRIS_313-11527	GOLO::IRGC 56856-1	GJ-trp	japonica	11.8	7.8
ZY146	C1056	IRIS_313-10828	IKOGAN::IRGC 19412-1	GJ-trp	japonica	11.2	8.11111
ZY147	C1057	IRIS_313-10829	INAMBOG::IRGC 19415-1	GJ-trp	japonica	16.6	6.22222
ZY151	C1084	IRIS_313-10645	LENKIBE-N::IRGC 11216-1	GJ-trp	japonica	12	5.6
ZY155	C1102	IRIS_313-11428	MARANHAO BRANCO::IRGC 50503-1	GJ-trp	japonica	12	4.75
ZY158	C1107	IRIS_313-11429	MIUDO ROXO::IRGC 50517-1	GJ-trp	japonica	8.5	4.8
ZY159	C1109	IRIS_313-10796	MOLOG::IRGC 18282-1	GJ-trp	japonica	9	4.2
ZY160	C1111	IRIS_313-11435	MONMINEUPLEU::IRGC 50873-1	GJ-trp	japonica	10.2	6.2
ZY162	C1116	IRIS_313-11739	NAKPUI::IRGC 67594-1	GJ-trp	japonica	16.4	7.88889
ZY165	C1132	IRIS_313-10704	PADI DARAWAL::IRGC 14373-1	GJ-trp	japonica	9	7.25
ZY170	C1166	IRIS_313-10743	SERAJU::IRGC 16565-1	GJ-trp	japonica	8.4	7.5
ZY173	C1174	IRIS_313-11539	SP 6 (WC 836)::IRGC 57602-1	GJ-trp	japonica	12.6667	8.9
ZY31	C172	IRIS_313-10619	BICCO BRANCO::IRGC 9478-1	GJ-trp	japonica	10.8	4.8
ZY35	C190	IRIS_313-11379	CADIDIT (GLUT)::IRGC 47161-1	GJ-trp	japonica	14.5	6.55556
ZY2	C3	IRIS_313-8065	SAMBA::GERVEX 186-C1	GJ-trp	japonica	12.1667	6.4
ZY57	C342	IRIS_313-11537	J 6 IR 438 (WC 694)::IRGC 57599-1	GJ-trp	japonica	13	6.42857
ZY6	C37	IRIS_313-9929	GOBYERNO::IRGC 47216-1	GJ-trp	japonica	10.3333	8.8
ZY9	C40	IRIS_313-9616	INITLOG DALAG::IRGC 67436-1	GJ-trp	japonica	11.2	7
ZY10	C45	IRIS_313-8768	MOROFIN::IRGC 56698-1	GJ-trp	japonica	8.8	5.7
ZY12	C47	IRIS_313-10051	TSIVIMBININA::IRGC 69890-1	GJ-trp	japonica	8	3.4
ZY78	C487	IRIS_313-10489	MOROPOTOL::IRGC 3909-1	GJ-trp	japonica	7.25	4.5
ZY14	C49	IRIS_313-9745	VARY MALADY::IRGC 69911-1	GJ-trp	japonica	10.4	4.77778
ZY15	C50	IRIS_313-9050	ANGKARONG::IRGC 71493-1	GJ-trp	japonica	8.6	6.3
ZY16	C51	IRIS_313-8431	BOCAO::IRGC 50384-1	GJ-trp	japonica	8.6	4.875
ZY98	C622	IRIS_313-11424	SINAPLED::IRGC 50402-1	GJ-trp	japonica	9.8	8.625
ZY128	C998	IRIS_313-10827	BINARITOS::IRGC 19391-1	GJ-trp	japonica	14.5	5.5
ZY194	CH1027	B018	American Huangkedao	GJ-trp	japonica	7.4	5.5
ZY208	CH1090	B053	80 A 97 YR 303-304-1-3	GJ-trp	japonica	14.6	7.4
ZY282	G106	IRIS_313-8102	BLUE BONNET::GERVEX 669-C1	GJ-trp	japonica	9.4	7.9
ZY284	G114	IRIS_313-8072	CENTURY PATNA::GERVEX 477-C1	GJ-trp	japonica	9.5	6.33333
ZY286	G119	IRIS_313-7863	CIRAD 403::GERVEX 9039-C1	GJ-trp	japonica	10	7.3
ZY287	G122	IRIS_313-7866	CNA 7\BO\1\1>33-13-6-1::C1	GJ-trp	japonica	13.3333	8.375
ZY288	G123	IRIS_313-7868	CT 13582-15-5-M::C1	GJ-trp	japonica	13.6	8.22222
ZY290	G131	IRIS_313-8180	DELLMONT::GERVEX 1647-C1	GJ-trp	japonica	11.25	8
ZY293	G146	IRIS_313-8185	GLADIO::GERVEX 1652-C1	GJ-trp	japonica	12.6	6.9
ZY294	G148	IRIS_313-8044	GOLFO::GERVEX 118-C1	GJ-trp	japonica	13	6.6
ZY295	G149	IRIS_313-8074	GOOLARAH::GERVEX 500-C1	GJ-trp	japonica	21.5	15.3
ZY296	G150	IRIS_313-8213	GRAAL::GERVEX 1682-C1	GJ-trp	japonica	9.2	8.7
ZY298	G167	IRIS_313-7902	IR 63380-16::C1	GJ-trp	japonica	12.8	8.6
ZY299	G168	IRIS_313-7907	IR 68704-145-1-1-B::C1	GJ-trp	japonica	13.6	9.9
ZY300	G169	IRIS_313-8010	IR 71524-44-1-1::C1	GJ-trp	japonica	12	8.85714
ZY302	G172	IRIS_313-7912	IRAT 104::C1	GJ-trp	japonica	13.4	6.77778
ZY303	G175	IRIS_313-7924	IRAT 335::C1	GJ-trp	japonica	22.5	7.75
ZY304	G177	IRIS_313-8186	JACINTO::GERVEX 1653-C1	GJ-trp	japonica	12.8	10.8
ZY307	G182	IRIS_313-8192	L 205::GERVEX 1659-C1	GJ-trp	japonica	17.2	6
ZY308	G183	IRIS_313-8193	LACASSINE::GERVEX 1660-C1	GJ-trp	japonica	16.6	6.33333
ZY321	G205	IRIS_313-8076	PELDE::GERVEX 502-C1	GJ-trp	japonica	16.75	6.88889
ZY323	G214	IRIS_313-8202	REXMONT::GERVEX 1669-C1	GJ-trp	japonica	10.3333	7.3
ZY333	G252	IRIS_313-7993	VARY LAVA DE BETAFO::GERVEX 8381-C1	GJ-trp	japonica	19.8	7.77778
ZY345	G302	IRIS_313-8434	TEBONNET::IRGC 66760-1	GJ-trp	japonica	9.2	6.44444
ZY347	G308	IRIS_313-9423	AGUYOD::IRGC 67423-1	GJ-trp	japonica	10.8	5.75
ZY352	G356	IRIS_313-8923	CALIFORNIA BELLE::IRGC 66836-1	GJ-trp	japonica	13.25	8.2
ZY359	G385	IRIS_313-8876	DELITUS::IRGC 5769-1	GJ-trp	japonica	10.6667	7
ZY365	G416	IRIS_313-10080	HIRAKAWA OKUTE::IRGC 74554-1	GJ-trp	japonica	11.4	8
ZY368	G429	IRIS_313-10067	JEONBUKGUNGWEONNA::IRGC 73055-1	GJ-trp	japonica	12.6	10.3
ZY371	G455	IRIS_313-10082	KYUUSHUU::IRGC 74558-1	GJ-trp	japonica	12.6	6.5
ZY377	G507	IRIS_313-9375	PULUTAN::IRGC 71596-1	GJ-trp	japonica	7.2	5.28571
ZY380	G522	IRIS_313-10075	SANGOKU::IRGC 74518-1	GJ-trp	japonica	9.8	7
ZY382	G528	IRIS_313-8976	SKY BONNET::IRGC 66759-1	GJ-trp	japonica	6.33333	4.9
ZY388	G555	IRIS_313-9519	WANICA::IRGC 3394-1	GJ-trp	japonica	8	8.8
ZY392	G563	IRIS_313-10078	YOSHINO MOCHI::IRGC 74550-1	GJ-trp	japonica	11.5	10
ZY411	G651	IRIS_313-8745	SD 120 SELN (CI 12320)::IRGC 1667-1	GJ-trp	japonica	13.8	5.5
ZY413	G674	IRIS_313-10062	REA::IRGC 73031-1	GJ-trp	japonica	11.75	7.7
ZY415	G707	IRIS_313-8356	BLICCA::IRGC 47151-1	GJ-trp	japonica	9	4.8
ZY421	G757	IRIS_313-8865	PADI SEPAH::IRGC 48803-1	GJ-trp	japonica	15.6	6.1
ZY272	G85	IRIS_313-8063	104 UPLA::GERVEX 167-C1	GJ-trp	japonica	12	7.9
ZY273	G86	IRIS_313-8064	32 UPLA::GERVEX 176-C1	GJ-trp	japonica	14.4	11.4
ZY275	G92	IRIS_313-8061	75 UPLA::GERVEX 161-C1	GJ-trp	japonica	10.2	9.88889
ZY276	G93	IRIS_313-8060	77 UPLA::GERVEX 159-C1	GJ-trp	japonica	10.25	9.9
ZY277	G94	IRIS_313-8057	79 UPLA::GERVEX 154-C1	GJ-trp	japonica	7.75	8.33333
ZY278	G95	IRIS_313-8062	80 UPLA::GERVEX 164-C1	GJ-trp	japonica	17	6.9
ZY279	G98	IRIS_313-8209	ALEXANDROS::GERVEX 1678-C1	GJ-trp	japonica	13.6	9.1
ZY482	SE218	CX220	IRAT 109	GJ-trp	japonica	9.2	5.9
ZY489	SE246	CX248	Kinandang Patong	GJ-trp	japonica	10	6
ZY492	SE264	CX266	DINORADO	GJ-trp	japonica	11	4.4
ZY493	SE267	CX269	IAC 165	GJ-trp	japonica	11.2	5.7
ZY510	SE352	CX355	Yunlu 102	GJ-trp	japonica	14.5	7
ZY513	SE364	CX367	Haogelao	GJ-trp	japonica	13	7.5
ZY514	SE368	CX371	NERICA 1	GJ-trp	japonica	12.8	8.4
ZY515	SE369	CX372	NERICA 2	GJ-trp	japonica	15.4	7.9
ZY516	SE370	CX373	NERICA 8	GJ-trp	japonica	10.3333	6.5
ZY455	SE76	CX77	Lemont	GJ-trp	japonica	13.5	7.6
ZY139	C1030	IRIS_313-11797	E ZI 32::IRGC 70127-1	XI-1A	indica	9.4	9.2
ZY143	C1042	IRIS_313-11965	GUANG XUAN LIU HAO::IRGC 77341-1	XI-1A	indica	13.4	11.8889
ZY168	C1150	IRIS_313-11804	QUN XUAN ZAO::IRGC 70371-1	XI-1A	indica	14.6	8.5
ZY39	C224	IRIS_313-11795	DA GU AI 7::IRGC 70075-1	XI-1A	indica	12.4	6.9
ZY43	C279	IRIS_313-11799	E ZI 110::IRGC 70201-1	XI-1A	indica	20.25	12.6
ZY48	C314	IRIS_313-11909	HONG MI JIU GONG JI::IRGC 74031-1	XI-1A	indica	22.6	9.3
ZY50	C316	IRIS_313-11727	HONG YANG ZAO 3::IRGC 67177-1	XI-1A	indica	21.4	12.625
ZY51	C318	IRIS_313-10504	HSIEH DAU::IRGC 4727-1	XI-1A	indica	21.6	10.6
ZY52	C319	IRIS_313-11980	HSINCHU AI CHIO CHIENG::IRGC 78182-1	XI-1A	indica	15.8	13.1111
ZY53	C321	IRIS_313-11865	HUO QING::IRGC 72148-1	XI-1A	indica	14.75	7.55556
ZY54	C323	IRIS_313-11943	I 41::IRGC 75927-1	XI-1A	indica	24.4	8.8
ZY55	C325	IRIS_313-10968	IH PEN SHIM MING::IRGC 26067-1	XI-1A	indica	21	7.9
ZY58	C351	IRIS_313-11866	JIANG ER ZAO::IRGC 72152-1	XI-1A	indica	11.6	10.1
ZY59	C356	IRIS_313-11622	JUAN YE LAI::IRGC 61825-1	XI-1A	indica	14.6	7.4
ZY71	C431	IRIS_313-11986	LIANG GUANG::IRGC 78551-1	XI-1A	indica	10	8.7
ZY72	C437	IRIS_313-11868	LIU LI YOU::IRGC 72198-1	XI-1A	indica	19	10
ZY76	C452	IRIS_313-11752	M 6034-1::IRGC 68193-1	XI-1A	indica	15.8	12.5556
ZY79	C492	IRIS_313-11433	MR 136-1::IRGC 50707-1	XI-1A	indica	22.4	14.25
ZY89	C582	IRIS_313-11732	QING ZAO 3::IRGC 67281-1	XI-1A	indica	17.4	9.7
ZY91	C593	IRIS_313-11668	RONG DAO 4::IRGC 63820-1	XI-1A	indica	11.2	10.2
ZY94	C608	IRIS_313-11871	SAN ZHAO QI::IRGC 72289-1	XI-1A	indica	14.4	11.5
ZY97	C618	IRIS_313-11733	SHUANG BAI AI 2::IRGC 67309-1	XI-1A	indica	16.6	10.4
ZY19	C62	IRIS_313-11806	78 XUAN WU::IRGC 70475-1	XI-1A	indica	15.4	8.44444
ZY110	C691	IRIS_313-11753	XIANG CHANG ZAO::IRGC 68268-1	XI-1A	indica	14.2	11.8
ZY112	C707	IRIS_313-11968	ZHAO DAN AI::IRGC 77422-1	XI-1A	indica	15.25	8.8
ZY115	C715	IRIS_313-11038	AI NAN TSAO 39::IRGC 28461-2	XI-1A	indica	15.75	14.8
ZY20	C73	IRIS_313-12273	AIJIAONANTE::IRGC 96974-1	XI-1A	indica	11.3333	6.5
ZY21	C78	IRIS_313-11624	ANADI WHITE::IRGC 61897-1	XI-1A	indica	16.5	12.4
ZY22	C81	IRIS_313-11877	AN NAN ZAO::IRGC 72576-1	XI-1A	indica	14	9.8
ZY121	C865	IRIS_313-11039	KWANG LU AI 4::IRGC 28480-2	XI-1A	indica	13.25	15.6667
ZY190	CH1016	B010	Malaihong	XI-1A	indica	16.8	11.3333
ZY195	CH1034	B024	Xianluosichi	XI-1A	indica	15.25	12.8
ZY202	CH1064	B181	71011	XI-1A	indica	24.3333	12.3333
ZY211	CH1100	B059	Nanjing 11	XI-1A	indica	11.8	9.25
ZY212	CH1101	B060	Aijiaonante	XI-1A	indica	24	8.57143
ZY213	CH1102	B061	Guangluai 4	XI-1A	indica	24.1667	7
ZY216	CH1126	B072	Qiuqianbai	XI-1A	indica	25	11.7
ZY217	CH1145	B083	Dongtingwanxian	XI-1A	indica	21	7
ZY221	CH1164	B092	Gongju 73	XI-1A	indica	17.8	6.88889
ZY227	CH1208	B114	Chengduai 3	XI-1A	indica	14.75	8.2
ZY228	CH1209	B115	Aimakang	XI-1A	indica	20.5	7.44444
ZY229	CH1214	B119	Guangluai 15-1	XI-1A	indica	19.8	9.5
ZY232	CH1220	B234	Aituogu 151	XI-1A	indica	12.4	7
ZY234	CH1228	B239	Zhendao 232	XI-1A	indica	14	11
ZY235	CH1229	B126	Zaoxian 240	XI-1A	indica	22.5	6.5
ZY236	CH1230	B127	Dangyu 5	XI-1A	indica	15.25	10.2
ZY239	CH1255	B147	Baikehanhe	XI-1A	indica	23.2	10.5556
ZY240	CH1264	B249	Chaoyangyihao B	XI-1A	indica	17	7.3
ZY241	CH1267	B151	Jinnante 43B	XI-1A	indica	23.8	13.7778
ZY243	CH1282	B259	Leihuozhan	XI-1A	indica	28	12
ZY246	CH1293	B163	Liushizao	XI-1A	indica	16.4	12
ZY247	CH1294	B264	Sanbaili	XI-1A	indica	14.4	12.7
ZY346	G303	IRIS_313-8435	UPRH 233::IRGC 61667-1	XI-1A	indica	20.25	12.1111
ZY354	G365	IRIS_313-9204	CHI SHENG TAO::IRGC 4606-1	XI-1A	indica	20	12.3
ZY356	G376	IRIS_313-9822	CRILLO LA FRIA::IRGC 10793-1	XI-1A	indica	24.6	10.3
ZY362	G394	IRIS_313-10047	EX MARABA GURUKU::IRGC 69582-1	XI-1A	indica	21.6	13.2
ZY363	G395	IRIS_313-8859	E ZI 96::IRGC 70188-1	XI-1A	indica	22.6667	10.6
ZY364	G401	IRIS_313-8940	FU ZAO XIAN::IRGC 63619-1	XI-1A	indica	18.6	12.2
ZY373	G475	IRIS_313-10191	MIN KE ZHAN::IRGC 72230-1	XI-1A	indica	14.75	7.5
ZY374	G476	IRIS_313-10170	MIN ZAO 6::IRGC 63772-1	XI-1A	indica	23.4	8.4
ZY389	G559	IRIS_313-9111	XIA ZHI BAI::IRGC 53437-1	XI-1A	indica	25.5	11.5
ZY390	G560	IRIS_313-10171	YA NONG ZAO 4::IRGC 63908-1	XI-1A	indica	15	7.9
ZY391	G562	IRIS_313-9253	YONG JIN ZAO 3::IRGC 70441-1	XI-1A	indica	18	7.3
ZY412	G656	IRIS_313-8433	CHANG LE SAN SHU ZAO::IRGC 63561-1	XI-1A	indica	17.6	9
ZY425	SE10	CX10	Gang 46B	XI-1A	indica	14.75	8.2
ZY465	SE100	CX101	Hei Mi Chan	XI-1A	indica	17.4	9.22222
ZY471	SE130	CX131	ZALE	XI-1A	indica	12.5	7.9
ZY472	SE132	CX133	Zhengshan97	XI-1A	indica	14.4	7.7
ZY478	SE161	CX162	TN1	XI-1A	indica	21	12.3
ZY431	SE18	CX18	Zaoxian 14	XI-1A	indica	15.2	5.22222
ZY502	SE325	CX328	Baoxuan 21	XI-1A	indica	17.4	9
ZY449	SE60	CX61	Bhavani	XI-1A	indica	19.2	9
ZY161	C1113	IRIS_313-11941	MOUI SAMBA::IRGC 75751-1	XI-1B	indica	13.4	10.2
ZY180	C1220	IRIS_313-15901	IR 77298-14-1-2-10::G1	XI-1B	indica	16	13.8
ZY181	C1221	IRIS_313-15902	IRRI 146::G1	XI-1B	indica	17.75	14.1
ZY4	C25	IRIS_313-7636	ADNY 11::C1	XI-1B	indica	20.75	13.3333
ZY42	C278	IRIS_313-11798	E ZI 100::IRGC 70192-1	XI-1B	indica	12.25	8.8
ZY5	C28	IRIS_313-10298	3210::IRGC 116950-1	XI-1B	indica	15.8	12.4444
ZY56	C331	IRIS_313-11887	IR 19058-107-1::IRGC 72997-1	XI-1B	indica	14.5	12.5
ZY77	C479	IRIS_313-11784	MBEIMBEIHUN::IRGC 69730-1	XI-1B	indica	21	15.7
ZY13	C48	IRIS_313-10287	UQUIHUA::IRGC 117037-1	XI-1B	indica	12	8.6
ZY85	C558	IRIS_313-12135	PERUBAK LUEY::IRGC 86436-1	XI-1B	indica	20.1667	11.9
ZY87	C570	IRIS_313-11960	PORONG::IRGC 76983-1	XI-1B	indica	18.6	13.4286
ZY99	C636	IRIS_313-11233	SPR 7284-57-5::IRGC 38649-1	XI-1B	indica	15	13.3
ZY105	C645	IRIS_313-11237	TAICHUNG SEN YU 214::IRGC 38899-1	XI-1B	indica	18	14
ZY106	C647	IRIS_313-11990	TAISEN GLUTINOUS YU 1157::IRGC 78750-1	XI-1B	indica	13.4	9.8
ZY118	C800	IRIS_313-11357	CR 579-1-3::IRGC 45443-2	XI-1B	indica	23	13.3
ZY120	C833	IRIS_313-11122	IR 1813-694-2::IRGC 32656-2	XI-1B	indica	16.6	13.5
ZY124	C969	IRIS_313-10753	ZACATEPEC::IRGC 16901-2	XI-1B	indica	15.4	9.22222
ZY197	CH1044	B029	Dumai	XI-1B	indica	16.6667	18
ZY198	CH1048	B032	Rohini	XI-1B	indica	14.25	7.6
ZY199	CH1049	B033	BW 293-2	XI-1B	indica	15.3333	17.8333
ZY206	CH1076	B048	CISOKAN	XI-1B	indica	23	16
ZY210	CH1099	B058	Erjiunan 1	XI-1B	indica	21.6	6
ZY230	CH1216	B232	Xiangaizao 10hao	XI-1B	indica	18.2	8
ZY297	G163	IRIS_313-7691	IR 28::IRGC 30411-C1	XI-1B	indica	22.6	12.5
ZY301	G171	IRIS_313-7911	IR 72967-12-2-3::C1	XI-1B	indica	15.6	10.6667
ZY313	G192	IRIS_313-8067	MEDUSA::GERVEX 323-C1	XI-1B	indica	15.4	10.6
ZY327	G225	IRIS_313-7766	SAHEL 108::C1	XI-1B	indica	25	15.2
ZY329	G231	IRIS_313-7770	SAMBALA MALO::C1	XI-1B	indica	11.6667	13.4
ZY335	G258	IRIS_313-7815	WAS 198-B-3-1-3::C1	XI-1B	indica	28.75	13
ZY336	G261	IRIS_313-7820	WAS 206-B-B-2-2-1::C1	XI-1B	indica	14.6	10.7778
ZY337	G262	IRIS_313-7824	WAS 21-B-B-20-4-3-3::C1	XI-1B	indica	21.2	10.5
ZY338	G263	IRIS_313-7826	WAS 33-B-B-15-1-4-5::C1	XI-1B	indica	20.2	15.25
ZY339	G264	IRIS_313-7832	WAS 63-22-5-9-10-1::C1	XI-1B	indica	19.3333	13
ZY341	G274	IRIS_313-7773	SEBERANG MR 77::C1	XI-1B	indica	15.4	10.6
ZY350	G354	IRIS_313-10161	BR IRGA 409::IRGC 55915-1	XI-1B	indica	21.6	10.5556
ZY351	G355	IRIS_313-10001	C 662083::IRGC 62101-1	XI-1B	indica	12	10.3
ZY254	G36	IRIS_313-10397	IRGA 318-11-6-9-2B::IRGC 117339-1	XI-1B	indica	14.25	9.1
ZY353	G360	IRIS_313-9917	CHANDINA::IRGC 36420-1	XI-1B	indica	24.2	13.7
ZY360	G388	IRIS_313-9482	E 2024::IRGC 67958-1	XI-1B	indica	23.25	13.2
ZY367	G426	IRIS_313-9922	IRI 339::IRGC 46956-1	XI-1B	indica	16	14.2
ZY369	G443	IRIS_313-9032	KHAO GRADOOK CHAHNG::IRGC 17111-1	XI-1B	indica	11.2	8.9
ZY372	G474	IRIS_313-10040	MILYANG 77::IRGC 69340-1	XI-1B	indica	14.6	11.7
ZY384	G533	IRIS_313-10000	SUWEON 311::IRGC 61890-1	XI-1B	indica	14	10.3
ZY387	G544	IRIS_313-9940	TIKAL 3::IRGC 50649-1	XI-1B	indica	20	10.2
ZY393	G564	IRIS_313-10247	AMISTAD 82::IRGC 116954-1	XI-1B	indica	14.25	10
ZY394	G565	IRIS_313-10289	ARAURE 1::IRGC 116956-1	XI-1B	indica	17	9.9
ZY398	G577	IRIS_313-10293	ECIA 24-107-1::IRGC 116978-1	XI-1B	indica	14.2	10.8
ZY399	G578	IRIS_313-10290	ELONI::IRGC 116980-1	XI-1B	indica	14.75	11.9
ZY400	G582	IRIS_313-10274	ICTA CRISPO 38::IRGC 116994-1	XI-1B	indica	18.4	12.7
ZY403	G585	IRIS_313-8392	IR 2003-P7-7-4-2::IRGC 32671-1	XI-1B	indica	15.6	9.5
ZY405	G596	IRIS_313-10400	IRGA 370-38-1-1F-C4-2::IRGC 117342-1	XI-1B	indica	15.4	8.8
ZY406	G598	IRIS_313-10402	IRGA 411-1-6-1F-A::IRGC 117344-1	XI-1B	indica	16.6	8.5
ZY408	G611	IRIS_313-9227	WP 65::IRGC 36526-1	XI-1B	indica	18.25	8.9
ZY409	G634	IRIS_313-10385	IR 75870-5-8-5-B-1::IRGC 117297-1	XI-1B	indica	17.2	14.4
ZY417	G709	IRIS_313-8514	DAA MANSA::IRGC 67559-1	XI-1B	indica	19.8	14
ZY470	SE124	CX125	CAOZHAO-2	XI-1B	indica	19.2	8.1
ZY473	SE133	CX134	IRBB 7	XI-1B	indica	18.2	9.9
ZY477	SE149	CX150	Chorofa	XI-1B	indica	18.2	11.8571
ZY428	SE15	CX15	Y 134	XI-1B	indica	20.4	11.9
ZY480	SE205	CX206	IR 2061-522-6-9	XI-1B	indica	21.5	7.8
ZY432	SE21	CX21	BG 90-2	XI-1B	indica	11.2	11.3
ZY483	SE223	CX225	IR 77298-14-1-2	XI-1B	indica	16.8	11.1
ZY484	SE224	CX226	IR 06G113	XI-1B	indica	15	9.71429
ZY485	SE228	CX230	IR 64-IL	XI-1B	indica	24.2	8.8
ZY486	SE236	CX238	BW 311-9	XI-1B	indica	15.4	9.1
ZY433	SE24	CX25	Cisanggarung	XI-1B	indica	15.4	10
ZY434	SE25	CX26	Amol3(Sana)	XI-1B	indica	16.4	13.5556
ZY436	SE27	CX28	Gayabyeo	XI-1B	indica	18	5.88889
ZY494	SE273	CX276	IR 8192-200-3-3-1-1	XI-1B	indica	20.8	11.1
ZY437	SE29	CX30	MR 185	XI-1B	indica	18	5.36364
ZY438	SE30	CX31	Hnankar	XI-1B	indica	18	9.2
ZY499	SE311	CX314	117	XI-1B	indica	12.8	7.4
ZY439	SE32	CX33	Shwe Thwe Yin Hyv	XI-1B	indica	14.6	8.2
ZY511	SE354	CX357	PSBRC 80	XI-1B	indica	17.3333	9.3
ZY512	SE355	CX358	PSBRC 82	XI-1B	indica	20.4	10
ZY518	SE374	CX377	NERICA-L-27	XI-1B	indica	20.25	10.8
ZY520	SE378	CX381	Adny 11	XI-1B	indica	29	12.3
ZY522	SE396	CX399	Matatag 2	XI-1B	indica	23.8	8.1
ZY523	SE398	CX403	IR 64 A	XI-1B	indica	21	10.2
ZY442	SE44	CX45	Dhan 4	XI-1B	indica	15.6	10.3
ZY444	SE49	CX50	Ai Zi DAO	XI-1B	indica	17	9.4
ZY454	SE75	CX76	BG 304	XI-1B	indica	10.2	8.8
ZY458	SE79	CX80	OM 1706	XI-1B	indica	14	8.72727
ZY459	SE81	CX82	X 21	XI-1B	indica	12.8	8.6
ZY462	SE89	CX90	Chhomromg	XI-1B	indica	11	6.6
ZY463	SE91	CX92	UPR 191-66	XI-1B	indica	19.8	8.5
ZY464	SE99	CX100	Palung 2	XI-1B	indica	10	7.3
ZY136	C1021	IRIS_313-11918	DILBAKSH::IRGC 74738-1	XI-2	indica	11.6	11.2222
ZY32	C176	IRIS_313-11491	BIR BAHADUR::IRGC 53889-1	XI-2	indica	15.4	12.2222
ZY3	C24	IRIS_313-9187	WANGKOD::IRGC 71646-1	XI-2	indica	15	4.8
ZY63	C363	IRIS_313-10662	KAHATAWEE::IRGC 12004-1	XI-2	indica	22	11.5
ZY84	C554	IRIS_313-11738	PAUNDRI::IRGC 67527-1	XI-2	indica	19.2	12
ZY113	C708	IRIS_313-11453	ZINYA KOLAMBA::IRGC 52402-1	XI-2	indica	22.75	14.7
ZY311	G189	IRIS_313-7728	MAMORIAKA 114::GERVEX 5176-C1	XI-2	indica	19	13.8889
ZY344	G295	IRIS_313-8559	KEERIPALA CHILL PADDY::IRGC 49790-1	XI-2	indica	19.8	10.9
ZY348	G340	IRIS_313-8988	BANIKAT::IRGC 67720-1	XI-2	indica	20.2	19.25
ZY378	G511	IRIS_313-9970	RACE PERUMAL::IRGC 55347-1	XI-2	indica	18.25	9.6
ZY29	C146	IRIS_313-11108	B 12::IRGC 31293-1	XI-3	indica	12.4	7.66667
ZY34	C189	IRIS_313-11431	C 166-135::IRGC 50633-1	XI-3	indica	12	9.4
ZY41	C254	IRIS_313-12334	DO KHAW::IRGC 106977-1	XI-3	indica	10.5	7.3
ZY62	C362	IRIS_313-12080	KA GIL::IRGC 83029-1	XI-3	indica	13.8	8.66667
ZY196	CH1039	B027	C 894-21	XI-3	indica	11.2	9.5
ZY251	G28	IRIS_313-8903	BPI 76 NON SENSITIVE (GREEN)::IRGC 9790-1	XI-3	indica	16.2	8
ZY37	C200	IRIS_313-11714	CHAMPION::IRGC 66327-1	XI-adm	indica	13.6	9.6
ZY44	C280	IRIS_313-12053	FACAGRO 406::IRGC 82049-1	XI-adm	indica	13.8	7.4
ZY60	C360	IRIS_313-11197	K 17-9-1-1::IRGC 36778-1	XI-adm	indica	14.25	10.1
ZY7	C38	IRIS_313-10353	HP 3319-2WX-6-4-1-B::IRGC 117331-1	XI-adm	indica	12.5	6.77778
ZY8	C39	IRIS_313-10307	INIAP 6::IRGC 117002-1	XI-adm	indica	24.4	10.4
ZY80	C495	IRIS_313-11889	MURGI BRINJ::IRGC 73109-1	XI-adm	indica	17.5	14.625
ZY17	C52	IRIS_313-10268	FONAIAP 2::IRGC 116985-1	XI-adm	indica	13.6	7.57143
ZY86	C564	IRIS_313-11763	PJ 110::IRGC 68981-1	XI-adm	indica	18	14.2
ZY88	C580	IRIS_313-11730	QING ER XIAO 2::IRGC 67255-1	XI-adm	indica	13.2	13
ZY18	C61	IRIS_313-12067	531::IRGC 82643-1	XI-adm	indica	17	8.5
ZY101	C641	IRIS_313-11011	SUNAR::IRGC 27470-1	XI-adm	indica	11.8	12.2
ZY102	C642	IRIS_313-11176	SXC 216::IRGC 35175-1	XI-adm	indica	20.8	20.6667
ZY191	CH1019	B013	Sri Lanka 1	XI-adm	indica	11.6	8.4
ZY201	CH1062	B039	IRAT 10	XI-adm	indica	23.5	13.2857
ZY207	CH1082	B051	GZ 1368-5-4	XI-adm	indica	26.4	9.55556
ZY220	CH1161	B090	Zimi	XI-adm	indica	16	7.125
ZY222	CH1169	B096	Jinzhinuo4	XI-adm	indica	10.8	8.2
ZY226	CH1205	B113	Chenwan 3	XI-adm	indica	21.6	8.6
ZY231	CH1217	B233	Xiangwanxian 1	XI-adm	indica	19	7.6
ZY244	CH1284	B159	Taizhongzailai 1/taizhong65	XI-adm	indica	23.25	10.6
ZY248	G10	IRIS_313-8265	CO 39::IRGC 51231-1	XI-adm	indica	23	13.1
ZY281	G101	IRIS_313-8069	ARIANA::GERVEX 396-C1	XI-adm	indica	13.6	8.11111
ZY292	G145	IRIS_313-8212	GIZA 178::GERVEX 1681-C1	XI-adm	indica	20.2	12.1
ZY306	G180	IRIS_313-7719	KOGONI 91-1::C1	XI-adm	indica	18.5	11.75
ZY320	G203	IRIS_313-8068	ORIONE::GERVEX 333-C1	XI-adm	indica	19	7
ZY343	G291	IRIS_313-8412	FEI GAI 122::IRGC 63599-1	XI-adm	indica	17	7.7
ZY255	G38	IRIS_313-10403	IRGA 659-1-2-2-2::IRGC 117345-1	XI-adm	indica	12.25	7
ZY370	G447	IRIS_313-9924	KN 1 B 361-1-8-6-9::IRGC 46974-1	XI-adm	indica	14.6	9.3
ZY376	G498	IRIS_313-9285	PALEPYU::IRGC 33549-1	XI-adm	indica	15	14.2
ZY258	G50	IRIS_313-10285	SICAN::IRGC 117029-1	XI-adm	indica	12.4	8.14286
ZY383	G530	IRIS_313-9841	SML AWINI::IRGC 13391-1	XI-adm	indica	13.3333	11.6
ZY261	G55	IRIS_313-10423	YN 1353-3::IRGC 117363-1	XI-adm	indica	17	14.625
ZY395	G569	IRIS_313-10016	BOHOTO BALOOCHESTAN::IRGC 66237-1	XI-adm	indica	14.2	11.2
ZY396	G572	IRIS_313-10260	CEA 3::IRGC 116965-1	XI-adm	indica	15	11.8
ZY397	G576	IRIS_313-10263	CUYAMEL 3820::IRGC 116975-1	XI-adm	indica	17	10.5
ZY401	G583	IRIS_313-10275	ICTA MOTAGUA::IRGC 116995-1	XI-adm	indica	14	14.25
ZY402	G584	IRIS_313-10314	INIAP 10::IRGC 117000-1	XI-adm	indica	15.4	9.8
ZY407	G603	IRIS_313-9623	PESAGRO 102::IRGC 78703-1	XI-adm	indica	23	10.2
ZY410	G636	IRIS_313-10279	JUMA 62::IRGC 117011-1	XI-adm	indica	17	10.6667
ZY420	G713	IRIS_313-10220	EPEAL 102::IRGC 78698-1	XI-adm	indica	28.6	12.1
ZY280	G99	IRIS_313-7638	ANGIFOTSY 685::GERVEX 4717-C1	XI-adm	indica	13.6	7.875
ZY466	SE116	CX117	IR 65600-27-1-2-2	XI-adm	indica	17	6.9
ZY467	SE117	CX118	Yetuozai	XI-adm	indica	16.6	8.2
ZY468	SE118	CX119	P59279	XI-adm	indica	15.4	7.3
ZY469	SE121	CX122	Tai-Zhong-Xian 10	XI-adm	indica	17.2	7.4
ZY475	SE144	CX145	Minghui 63	XI-adm	indica	20.6	8.1
ZY430	SE17	CX17	Yuexiangzhan	XI-adm	indica	18	10.1
ZY479	SE181	CX182	SLG 1	XI-adm	indica	10.75	7.8
ZY422	SE2	CX2	BR 11	XI-adm	indica	19.2	9.7
ZY487	SE238	CX240	Carijo	XI-adm	indica	12.8	10.3
ZY488	SE245	CX247	IRAT 144	XI-adm	indica	14.4	9.2
ZY435	SE26	CX27	Khazar	XI-adm	indica	22.75	9.55556
ZY490	SE261	CX263	PADISENEMOK	XI-adm	indica	17.2	9.7
ZY440	SE33	CX34	BG 300	XI-adm	indica	12	7.3
ZY503	SE340	CX343	Wanxian 77	XI-adm	indica	10	5.8
ZY506	SE346	CX349	KCD 1	XI-adm	indica	11.5	7.8
ZY423	SE5	CX5	108S	XI-adm	indica	14.5	9.4
ZY445	SE52	CX53	Jiangxisimiao	XI-adm	indica	16.2	9.2
ZY451	SE68	CX69	MR 167	XI-adm	indica	15.5	11.2
ZY461	SE88	CX89	M 202	XI-adm	indica	13.6	7.5

## Sheet: Accessions for OsPILS6b
Hap	field No.	3KRGP_ID
Hap1	ZY26	IRIS_313-11055
Hap1	ZY27	IRIS_313-11056
Hap1	ZY33	IRIS_313-11917
Hap1	ZY36	IRIS_313-11014
Hap1	ZY46	IRIS_313-11712
Hap1	ZY108	IRIS_313-10603
Hap1	ZY123	IRIS_313-11069
Hap1	ZY150	IRIS_313-11016
Hap2	ZY10	IRIS_313-8768
Hap2	ZY12	IRIS_313-10051
Hap2	ZY16	IRIS_313-8431
Hap2	ZY31	IRIS_313-10619
Hap2	ZY98	IRIS_313-11424
Hap2	ZY116	IRIS_313-10865
Hap2	ZY131	IRIS_313-11464
Hap2	ZY140	IRIS_313-10991
Hap2	ZY146	IRIS_313-10828
Hap2	ZY154	IRIS_313-11578
Hap2	ZY159	IRIS_313-10796
Hap2	ZY160	IRIS_313-11435
Hap3	ZY28	IRIS_313-11061
Hap3	ZY66	IRIS_313-10925
Hap3	ZY68	IRIS_313-11456
Hap3	ZY100	IRIS_313-11604
Hap3	ZY157	IRIS_313-11809
Hap3	ZY219	B215
Hap3	ZY260	IRIS_313-9283
Hap3	ZY263	IRIS_313-9724
