# Supplementary material for: Genome-Wide Association Study of the Genetic Basis of Effective Tiller Number in Rice
Source: Rice (N Y). 2021 Jun 25;14:56. doi: 10.1186/s12284-021-00495-8 (PMC8233439; doi:10.1186/s12284-021-00495-8)
Supplement: Supplementary file 2 — Additional file 2: Table S2. Detailed information of significant SNPs and ETN-associated genes mapped by six GWAS assays. [file 12284_2021_495_MOESM2_ESM.xlsx]

## Sheet: JX_Whole
SNP_ID	QTL	CHROM	BIN_START	BIN_END	P_VALUE
19307		1	1114167	1114168	5.44e-06
207819		1	13438340	13438341	3.09e-06
413768		1	24965218	24965219	2.02e-06
484262		1	30901573	30901574	2.04e-06
646111		2	2530612	2530613	7.58e-07
720942		2	7788118	7788119	5.45e-06
932354		2	21749071	21749072	8.21e-07
980345		2	24810692	24810693	6.81e-06
1115202		3	1371235	1371236	6.75e-06
1167541		3	6783201	6783202	6.16e-06
1654664	4-1	4	3706745	3706746	1.94e-07
1654666		4	3706775	3706776	7.71e-06
1654667		4	3706799	3706800	6.36e-06
1890974	4-2	4	14936270	14936271	1.96e-06
1890975		4	14936292	14936293	4.08e-06
1965150	4-4	4	18950121	18950122	2.78e-06
1965151		4	18950126	18950127	4.18e-06
2121291	4-6	4	34615913	34615914	8.24e-06
2122788		4	34773891	34773892	9.29e-06
2209022		5	5890588	5890589	5.92e-06
2542857		6	1209876	1209877	5.33e-07
2545479		6	1347155	1347156	1.53e-06
2924339	6-2	6	23529412	23529413	6.02e-06
2924352		6	23529824	23529825	3.27e-06
3044106	7-3	7	1641799	1641800	2.95e-06
3044504		7	1672751	1672752	9.19e-06
3044505		7	1672757	1672758	9.69e-06
3044510		7	1672787	1672788	5.06e-06
3084353	7-4	7	5626132	5626133	2.59e-07
3084354		7	5626153	5626154	3.7e-06
3084355		7	5626159	5626160	4.35e-06
3149229		7	9756272	9756273	9.81e-06
3160563		7	10557190	10557191	8.95e-06
3782766		8	17490605	17490606	8.5e-06
3913102		8	26432936	26432937	4.54e-06
4100577		9	8673618	8673619	9.54e-08
4102085		9	8741588	8741589	3.01e-06
4129928	9-3	9	10128421	10128422	8.78e-06
4129929		9	10128425	10128426	3.72e-06
4137134		9	10399133	10399134	2.83e-06
4189847		9	12679590	12679591	3.24e-06
4463149	10-2	10	5526691	5526692	8.64e-06
4463150		10	5526692	5526693	3.55e-06
4463151		10	5526694	5526695	6.69e-06
4463154		10	5526704	5526705	8.87e-06
4530789	10-3	10	8769720	8769721	3.52e-07
4530790		10	8769723	8769724	3.25e-07
4581711		10	10974953	10974954	6.16e-06
4835353		11	5291990	5291991	6.35e-06
4902979	11-1	11	8730139	8730140	5.54e-06
4907215		11	8878077	8878078	8.12e-06
4931062	11-2	11	10151196	10151197	1.43e-06
4933050		11	10237075	10237076	8.54e-06
4933071		11	10237766	10237767	6.99e-06
4933160		11	10244539	10244540	1.37e-06
4933172		11	10245113	10245114	7.84e-06
4933370		11	10257617	10257618	3.82e-06
4933381		11	10258053	10258054	6.16e-06
4933384		11	10258106	10258107	2.77e-06
4933504		11	10262402	10262403	3.48e-06
4933514		11	10262756	10262757	8.71e-06
4933562		11	10264631	10264632	3.97e-06
4933571		11	10264897	10264898	1.49e-06
4933604		11	10266111	10266112	6.93e-06
4933608		11	10266148	10266149	5.25e-06
4936216		11	10394784	10394785	2.66e-06
5061940		11	16612300	16612301	8.45e-06
5846342		12	24749174	24749175	7.27e-06

## Sheet: JX_Indica
SNP_ID	QTL	CHROM	BIN_START	BIN_END	P_VALUE
147886	1-1	1	13457002	13457003	3.11855e-06
147887		1	13457003	13457004	6.0786e-06
330491		1	24965218	24965219	3.88611e-06
710069		2	21749071	21749072	4.57353e-07
1310551		4	7630380	7630381	6.15722e-06
1556039		4	26054793	26054794	2.1148e-06
1742798		5	10603456	10603457	3.0091e-06
2331565	7-4	7	5626132	5626133	6.04869e-07
2331566		7	5626153	5626154	2.93062e-07
2331567		7	5626159	5626160	4.26835e-07
2461363		7	16062961	16062962	3.54695e-06
2867274		8	17490605	17490606	3.25951e-06
2934173		8	23767662	23767663	3.17607e-06
3225255	9-5	9	16897307	16897308	7.65305e-06
3226697		9	17067841	17067842	7.69441e-06
3441877		10	8769723	8769724	9.43709e-06
3708356		11	8730139	8730140	7.68113e-06
3734400		11	10151196	10151197	7.44467e-06
4094779		11	28744248	28744249	3.01223e-06

## Sheet: JX_Noind
SNP_ID	QTL	CHROM	BIN_START	BIN_END	P_VALUE
98694		1	6954970	6954971	2.82931e-06
138046		1	10176690	10176691	2.63651e-06
607908	2-2	2	7926141	7926142	8.75386e-06
608030		2	7931117	7931118	7.3485e-06
633335		2	9605178	9605179	2.75091e-06
738133		2	17653628	17653629	9.55727e-06
773019	2-3	2	20279936	20279937	3.53978e-06
773498		2	20319002	20319003	1.98314e-06
773539		2	20320749	20320750	6.31045e-06
1054354		3	12664771	12664772	5.23608e-06
1077516		3	14581250	14581251	4.4729e-06
1767781	4-5	4	31161215	31161216	9.21017e-06
1767783		4	31161226	31161227	9.21017e-06
1991620		5	15103334	15103335	2.01098e-06
2115059	5-4	5	24358364	24358365	3.60079e-07
2115159		5	24370838	24370839	3.43372e-06
2117059		5	24567690	24567691	5.61988e-06
2117195		5	24591042	24591043	1.6144e-06
2117445		5	24615111	24615112	7.31626e-06
2124843		5	25289581	25289582	9.42539e-06
2180615	6-1	6	1056554	1056555	7.21605e-06
2180869		6	1068024	1068025	7.90356e-06
2282390		6	10369931	10369932	1.02518e-07
2592151	7-1	7	637177	637178	2.91469e-06
2593738		7	773769	773770	4.8292e-06
2596742	7-2	7	975490	975491	5.31106e-06
2596743		7	975499	975500	3.80631e-07
2597292		7	1041624	1041625	2.6325e-06
2598353		7	1130373	1130374	7.57815e-06
2598411		7	1135017	1135018	7.67394e-06
2599375		7	1180025	1180026	8.37842e-07
2599717		7	1212625	1212626	4.50781e-06
2599843		7	1223132	1223133	3.38906e-06
2600014		7	1239285	1239286	4.45527e-06
2600069		7	1244694	1244695	4.97795e-06
2600236		7	1256851	1256852	2.20098e-06
2601164		7	1434782	1434783	7.9377e-06
2875463		7	20837125	20837126	7.00567e-06
2892834		7	21589461	21589462	4.37534e-06
3060715		8	5960789	5960790	9.08873e-06
3547286		9	8673618	8673619	5.06173e-07
3668648		9	16321863	16321864	5.68e-06
3820614		10	4546460	4546461	1.38522e-07
4031113		10	16407582	16407583	9.95283e-07
4310396	11-3	11	15039345	15039346	8.48178e-06
4310397		11	15039346	15039347	8.48178e-06
4375757		11	18267307	18267308	3.26485e-07
4476258		11	23725259	23725260	3.34577e-06
4493243		11	24451863	24451864	7.18209e-06
4592597		12	667798	667799	1.59353e-06
4616668		12	3259113	3259114	6.11411e-06

## Sheet: HN_Whole
SNP_ID	QTL	CHROM	BIN_START	BIN_END	P_VALUE
43179		1	2511426	2511427	8.24e-06
182382		1	11925283	11925284	4.43e-06
200084		1	13104187	13104188	7.59e-06
669863		2	4650976	4650977	2.71e-06
1634885		4	2990650	2990651	3.85e-06
1652636		4	3639942	3639943	9.86e-06
1664354		4	4084235	4084236	7.77e-06
1924933	4-3	4	17227623	17227624	7.16e-06
1924934		4	17227632	17227633	7.16e-06
1924935		4	17227642	17227643	4.97e-06
2143494	5-2	5	1062525	1062526	3.98e-06
2143497		5	1062576	1062577	5.45e-06
2393899		5	18658595	18658596	6.85e-06
2458385	5-3	5	23593170	23593171	6.36e-07
2458808		5	23620772	23620773	3.07e-06
2461054		5	23876975	23876976	5.5e-06
2507182	5-5	5	27995082	27995083	7.76e-06
2509080		5	28119278	28119279	4.5e-06
2510166		5	28220728	28220729	5.83e-06
2510806		5	28303320	28303321	9.57e-06
2510858		5	28308605	28308606	3.03e-06
2737216		6	13904683	13904684	8.48e-06
2842982		6	19275328	19275329	5.27e-06
2980450		6	27401748	27401749	9.27e-06
3014980	6-3	6	30279068	30279069	3.43e-06
3014981		6	30279085	30279086	3.7e-06
3014985		6	30279235	30279236	5.53e-06
3015005		6	30294648	30294649	7.47e-06
3015040		6	30297775	30297776	3.74e-06
3015058		6	30300025	30300026	8.16e-06
3015080		6	30301643	30301644	8.8e-06
3015103		6	30306604	30306605	8.57e-06
3018917	6-4	6	30857102	30857103	6.81e-06
3018926		6	30857417	30857418	9.01e-06
3018927		6	30857435	30857436	8.16e-06
3019110		6	30878468	30878469	5.55e-06
3041194	7-3	7	1449546	1449547	7.55e-06
3041196		7	1449551	1449552	1.9e-06
3041197		7	1449568	1449569	2.43e-06
3043305		7	1565186	1565187	9.76e-06
3043345		7	1576451	1576452	4.68e-06
3043349		7	1577107	1577108	6.9e-06
3043363		7	1578642	1578643	6.84e-07
3043367		7	1578908	1578909	2.2e-06
3043374		7	1579644	1579645	5.59e-06
3043383		7	1580674	1580675	7.88e-06
3043385		7	1580779	1580780	8.96e-06
3043399		7	1581428	1581429	9.89e-06
3043407		7	1581782	1581783	6.27e-06
3043422		7	1583606	1583607	9.6e-06
3043444		7	1586003	1586004	8.11e-06
3043559		7	1593728	1593729	2.03e-06
3043570		7	1595728	1595729	4.45e-06
3043574		7	1596079	1596080	8.83e-06
3043613		7	1605540	1605541	6.95e-06
3043671		7	1620300	1620301	9.5e-06
3043828		7	1634937	1634938	1.41e-06
3043923		7	1637259	1637260	8.95e-07
3044304		7	1664426	1664427	3.75e-06
3044322		7	1665043	1665044	2.33e-07
3044800		7	1688590	1688591	5.73e-06
3044841		7	1689320	1689321	6.68e-06
3044852		7	1689801	1689802	9.6e-06
3044884		7	1690288	1690289	6.39e-07
3044902		7	1690476	1690477	9.49e-06
3044906		7	1690708	1690709	2.49e-06
3044976		7	1692559	1692560	7.59e-06
3044977		7	1692568	1692569	7.89e-06
3045014		7	1693868	1693869	9.17e-06
3045125		7	1696990	1696991	2.35e-06
3045126		7	1696994	1696995	6.5e-06
3045212		7	1698687	1698688	9.55e-06
3045213		7	1698691	1698692	9.55e-06
3045215		7	1698697	1698698	9.55e-06
3045225		7	1698824	1698825	8.75e-06
3045227		7	1698853	1698854	8.23e-06
3045232		7	1698884	1698885	6.4e-06
3519187		8	3767429	3767430	2.62e-06
3550142		8	5568081	5568082	4.22e-06
3897167		8	25127923	25127924	5.41e-07
3957101		9	1034242	1034243	8.91e-06
4076533		9	7136737	7136738	5.44e-06
4140551		9	10567312	10567313	4.88e-06
4413184		10	3566167	3566168	4.1e-07
4452317		10	5106009	5106010	5.18e-06
5209902		11	22833893	22833894	9.37e-06
5726762	12-1	12	18060572	18060573	3.06e-06
5727531		12	18091703	18091704	2.49e-06
5729561		12	18165450	18165451	3.11e-06
5731995		12	18299943	18299944	5.01e-06
5732600		12	18353924	18353925	5.44e-06
5732601		12	18353935	18353936	5.05e-06
5732611		12	18354999	18355000	7.41e-06
5732612		12	18355503	18355504	9.95e-06
5732615		12	18355980	18355981	6.49e-06
5732636		12	18356393	18356394	8.17e-06
5732637		12	18356420	18356421	8.17e-06
5732638		12	18356430	18356431	8.17e-06
5732664		12	18357197	18357198	2.41e-06
5732674		12	18357537	18357538	7.41e-06
5732682		12	18357767	18357768	8.17e-06
5732687		12	18357930	18357931	8.17e-06
5732689		12	18357991	18357992	8.17e-06
5732699		12	18358385	18358386	8.47e-06
5732702		12	18358457	18358458	9.33e-07
5732704		12	18358491	18358492	5.38e-06
5732706		12	18358522	18358523	5.79e-06
5732707		12	18358523	18358524	5.79e-06
5732714		12	18358822	18358823	4.48e-07
5732764		12	18359687	18359688	7.26e-06
5732780		12	18360204	18360205	8.17e-06
5732781		12	18360212	18360213	8.17e-06
5732794		12	18360566	18360567	8.97e-06
5732800		12	18360766	18360767	5.81e-06
5732803		12	18361255	18361256	2.65e-06
5732805		12	18361373	18361374	6.47e-06
5732809		12	18361516	18361517	4.35e-06
5732810		12	18361603	18361604	4.16e-06
5733127		12	18385093	18385094	5.28e-06
5733142		12	18387006	18387007	8.56e-06
5735681		12	18504101	18504102	9.27e-06
5736152		12	18514493	18514494	7.89e-06
5736330		12	18520964	18520965	4.92e-06
5737580		12	18580976	18580977	5.61e-06
5737594		12	18582286	18582287	7.98e-06
5737595		12	18582290	18582291	7.98e-06
5737600		12	18582412	18582413	8.17e-06
5738249		12	18595638	18595639	6.88e-06
5738265		12	18595759	18595760	7.21e-06
5738459		12	18610827	18610828	3.84e-06
5740127		12	18667082	18667083	1.37e-06
5855373	12-2	12	25787771	25787772	2.6e-06
5855515		12	25794600	25794601	2.68e-06
5855745		12	25810543	25810544	7.2e-06
5856592		12	25867225	25867226	9.6e-06

## Sheet: HN_Indica
SNP_ID	QTL	CHROM	BIN_START	BIN_END	P_VALUE
128004		1	11925283	11925284	4.00955e-06
431749		1	38597048	38597049	1.6802e-06
486462		2	2438734	2438735	2.33155e-06
948868		3	16032228	16032229	9.86616e-06
981993		3	18954156	18954157	4.73471e-06
1008010		3	20769086	20769087	4.52216e-06
1031617		3	22692126	22692127	5.4857e-06
1354665		4	11192748	11192749	4.91825e-06
1436372		4	15422130	15422131	8.23665e-06
1460632	4-3	4	17227623	17227624	7.02602e-06
1460633		4	17227632	17227633	7.02602e-06
1460634		4	17227642	17227643	4.46791e-06
1594983		4	30987415	30987416	3.1602e-06
1629723		4	35197015	35197016	1.2062e-06
1636095	5-1	5	661561	661562	2.17367e-06
1636096		5	661562	661563	2.17367e-06
1665449		5	3911945	3911946	3.98994e-07
2024915		6	8570695	8570696	8.65697e-06
2160761		6	18380797	18380798	9.29252e-06
2258208		6	27029384	27029385	8.2185e-06
2402062		7	11489102	11489103	3.83531e-06
2532143		7	21588035	21588036	5.47333e-07
2645234		8	3225144	3225145	4.91749e-06
2909163		8	19970646	19970647	4.04527e-06
3383680	10-1	10	5070529	5070530	5.92087e-06
3385395		10	5106009	5106010	6.70414e-06
3600898		11	863721	863722	6.00014e-06
3602704		11	1012388	1012389	7.29082e-06
3617032		11	2649461	2649462	7.47977e-06
3681618		11	6817273	6817274	3.80435e-06
3796888		11	14288581	14288582	6.55998e-06
4053421		11	26996068	26996069	7.14956e-06
4412397		12	18165020	18165021	7.7989e-06

## Sheet: HN_Noind
SNP_ID	QTL	CHROM	BIN_START	BIN_END	P_VALUE
491040		1	40370738	40370739	2.22253e-06
560674	2-1	2	4650976	4650977	8.73095e-06
562544		2	4822816	4822817	2.87801e-06
563625		2	4927125	4927126	4.21731e-06
830545	2-4	2	24552515	24552516	1.49928e-06
833860		2	24718538	24718539	6.18123e-06
1880482		5	6215671	6215672	3.34441e-06
1921362		5	8826898	8826899	8.0307e-06
2107717	5-3	5	23593170	23593171	3.60595e-06
2107975		5	23620772	23620773	3.2821e-06
2108688		5	23706377	23706378	8.72355e-07
2109959		5	23876975	23876976	3.60595e-06
2151648	5-5	5	27990735	27990736	4.23969e-06
2151682		5	27995082	27995083	4.294e-06
2151692		5	27995454	27995455	1.65097e-07
2152850		5	28062171	28062172	2.35926e-08
2153423		5	28119278	28119279	3.82939e-07
2153622		5	28146502	28146503	3.97816e-06
2153775		5	28162167	28162168	6.94584e-06
2154478		5	28220728	28220729	7.85209e-07
2155104		5	28303320	28303321	2.1044e-06
2155156		5	28308605	28308606	5.31654e-07
2333247		6	13904683	13904684	9.3972e-06
2546903		6	27401748	27401749	6.77073e-06
2578234	6-3	6	30272998	30272999	9.69086e-06
2578241		6	30273123	30273124	6.51476e-06
2578242		6	30273134	30273135	3.41475e-06
2578298		6	30279068	30279069	1.86626e-06
2578299		6	30279085	30279086	1.86626e-06
2578301		6	30279185	30279186	8.61574e-06
2578303		6	30279235	30279236	6.11558e-06
2603953	7-3	7	1565186	1565187	2.93185e-07
2603954		7	1565195	1565196	6.31912e-06
2603959		7	1565547	1565548	1.44323e-06
2603969		7	1565793	1565794	1.88621e-07
2603976		7	1566058	1566059	1.44323e-06
2604009		7	1569988	1569989	3.04668e-06
2604010		7	1570907	1570908	1.44323e-06
2604014		7	1572904	1572905	4.09795e-07
2604017		7	1573419	1573420	4.46553e-06
2604023		7	1574236	1574237	1.34677e-06
2604033		7	1576451	1576452	3.83444e-07
2604037		7	1577107	1577108	6.93116e-07
2604039		7	1577236	1577237	2.35819e-06
2604050		7	1578552	1578553	1.62667e-06
2604053		7	1578601	1578602	3.09911e-06
2604054		7	1578607	1578608	3.09911e-06
2604057		7	1578814	1578815	2.98882e-07
2604060		7	1578908	1578909	6.20499e-07
2604068		7	1579583	1579584	2.13385e-06
2604069		7	1579644	1579645	7.80887e-07
2604070		7	1579679	1579680	4.09795e-07
2604071		7	1579705	1579706	4.09795e-07
2604076		7	1579829	1579830	6.24023e-07
2604077		7	1579929	1579930	2.17971e-06
2604080		7	1580452	1580453	3.04662e-06
2604081		7	1580674	1580675	1.12699e-06
2604084		7	1580779	1580780	1.10376e-06
2604085		7	1580799	1580800	8.79888e-07
2604094		7	1581115	1581116	5.19752e-06
2604095		7	1581166	1581167	4.88926e-06
2604100		7	1581315	1581316	8.79888e-07
2604101		7	1581428	1581429	6.23798e-07
2604104		7	1581456	1581457	4.09795e-07
2604109		7	1581702	1581703	4.09795e-07
2604111		7	1581782	1581783	9.1043e-07
2604113		7	1581844	1581845	6.43622e-06
2604114		7	1581895	1581896	3.62302e-06
2604115		7	1581925	1581926	9.16896e-07
2604118		7	1582080	1582081	8.79888e-07
2604121		7	1582728	1582729	4.09795e-07
2604126		7	1582916	1582917	8.03633e-08
2604130		7	1583022	1583023	1.25614e-06
2604134		7	1583318	1583319	4.03919e-06
2604136		7	1583606	1583607	1.1469e-06
2604161		7	1586003	1586004	1.36776e-06
2604168		7	1586155	1586156	1.11895e-07
2604197		7	1588347	1588348	1.39693e-06
2604234		7	1589435	1589436	1.47878e-06
2604235		7	1589439	1589440	1.47878e-06
2604266		7	1591806	1591807	8.79888e-07
2604274		7	1592390	1592391	8.79888e-07
2604279		7	1593397	1593398	5.81855e-06
2604280		7	1593454	1593455	1.70691e-07
2604284		7	1593699	1593700	4.09795e-07
2604285		7	1593728	1593729	8.00496e-08
2604290		7	1594208	1594209	4.09795e-07
2604297		7	1595728	1595729	5.5789e-07
2604301		7	1596079	1596080	1.1469e-06
2604303		7	1596234	1596235	1.64831e-06
2604308		7	1596568	1596569	1.49232e-06
2604310		7	1596754	1596755	4.09795e-07
2604347		7	1605540	1605541	1.50889e-06
2604348		7	1605627	1605628	1.65458e-06
2604357		7	1607866	1607867	3.57035e-06
2604403		7	1619392	1619393	1.58443e-06
2604407		7	1620300	1620301	1.79379e-06
2604429		7	1625596	1625597	3.06717e-06
2604430		7	1625800	1625801	6.32026e-06
2604431		7	1625850	1625851	5.01669e-06
2604432		7	1625991	1625992	1.65458e-06
2604435		7	1626597	1626598	1.65458e-06
2604437		7	1626816	1626817	1.65458e-06
2604438		7	1626818	1626819	1.8829e-06
2604450		7	1627786	1627787	1.72634e-06
2604474		7	1628512	1628513	1.6081e-06
2604477		7	1628712	1628713	3.57035e-06
2604518		7	1630379	1630380	1.65458e-06
2604520		7	1630891	1630892	1.65458e-06
2604521		7	1631519	1631520	1.65458e-06
2604523		7	1631745	1631746	3.57035e-06
2604524		7	1631748	1631749	3.57035e-06
2604525		7	1631948	1631949	1.65458e-06
2604526		7	1632132	1632133	3.44664e-06
2604528		7	1632377	1632378	1.72634e-06
2604531		7	1632727	1632728	3.71506e-07
2604532		7	1633034	1633035	1.65458e-06
2604597		7	1634937	1634938	6.60646e-06
2604610		7	1635280	1635281	4.21422e-07
2604617		7	1635410	1635411	7.4012e-07
2604626		7	1635593	1635594	3.15324e-06
2604631		7	1635693	1635694	7.02133e-07
2604632		7	1635709	1635710	7.02133e-07
2604643		7	1635847	1635848	1.46191e-06
2604646		7	1635915	1635916	2.15269e-06
2604682		7	1636678	1636679	2.22198e-06
2604693		7	1637098	1637099	3.79989e-07
2604736		7	1639176	1639177	1.01296e-06
2604741		7	1639619	1639620	4.83894e-07
2604747		7	1639708	1639709	6.14595e-06
2604751		7	1639934	1639935	1.65458e-06
2604792		7	1640928	1640929	5.84236e-06
2604808		7	1641165	1641166	1.65458e-06
2604809		7	1641172	1641173	1.65458e-06
2604851		7	1641708	1641709	3.57035e-06
2604864		7	1642012	1642013	2.29875e-06
2604874		7	1642632	1642633	7.59567e-06
2604973		7	1654292	1654293	8.01524e-06
2604979		7	1654913	1654914	9.67621e-06
2604980		7	1655256	1655257	6.24085e-06
2604989		7	1655661	1655662	1.98607e-06
2604990		7	1655668	1655669	5.48621e-06
2604994		7	1655862	1655863	7.08245e-06
2605021		7	1664077	1664078	3.85604e-08
2605025		7	1664415	1664416	7.33454e-06
2605026		7	1664422	1664423	2.05014e-06
2605027		7	1664426	1664427	3.20901e-07
2605029		7	1664488	1664489	2.77234e-07
2605041		7	1665043	1665044	2.4983e-08
2605050		7	1665736	1665737	1.25367e-07
2605053		7	1666126	1666127	8.01863e-06
2605054		7	1666219	1666220	2.22787e-07
2605055		7	1666711	1666712	3.72921e-07
2605056		7	1666875	1666876	3.72921e-07
2605057		7	1667040	1667041	1.22225e-06
2605081		7	1669574	1669575	4.08162e-08
2605093		7	1670319	1670320	7.05473e-06
2605127		7	1671613	1671614	8.00487e-06
2605269		7	1675714	1675715	5.04713e-06
2605427		7	1687335	1687336	3.61744e-07
2605429		7	1687353	1687354	4.18403e-07
2605430		7	1687354	1687355	1.07294e-07
2605432		7	1687370	1687371	1.07294e-07
2605433		7	1687374	1687375	2.25346e-07
2605434		7	1687392	1687393	1.07294e-07
2605436		7	1687439	1687440	6.84657e-07
2605437		7	1687468	1687469	4.39327e-07
2605438		7	1687505	1687506	3.61174e-06
2605439		7	1687514	1687515	8.11621e-07
2605440		7	1687554	1687555	2.40969e-07
2605441		7	1687628	1687629	3.31313e-07
2605442		7	1687651	1687652	2.39631e-06
2605443		7	1687657	1687658	5.08667e-06
2605446		7	1687724	1687725	1.72634e-06
2605447		7	1687790	1687791	7.22086e-07
2605449		7	1687805	1687806	6.57793e-07
2605450		7	1687823	1687824	1.39916e-06
2605452		7	1687838	1687839	5.4138e-06
2605453		7	1687856	1687857	9.54213e-07
2605454		7	1687864	1687865	1.41331e-06
2605455		7	1687865	1687866	1.41331e-06
2605456		7	1687871	1687872	1.41331e-06
2605457		7	1687889	1687890	7.36255e-06
2605458		7	1687927	1687928	2.39631e-06
2605460		7	1688021	1688022	1.75391e-06
2605462		7	1688066	1688067	1.77532e-07
2605463		7	1688078	1688079	1.77532e-07
2605464		7	1688079	1688080	1.46727e-06
2605465		7	1688091	1688092	1.59148e-07
2605466		7	1688102	1688103	1.59148e-07
2605467		7	1688116	1688117	1.01771e-06
2605468		7	1688129	1688130	1.15184e-06
2605470		7	1688141	1688142	1.67835e-06
2605475		7	1688191	1688192	1.07294e-07
2605478		7	1688225	1688226	1.5658e-07
2605479		7	1688228	1688229	3.57578e-06
2605480		7	1688252	1688253	1.57808e-07
2605481		7	1688269	1688270	2.45654e-07
2605482		7	1688315	1688316	9.95025e-06
2605484		7	1688338	1688339	1.59148e-07
2605485		7	1688359	1688360	3.49914e-07
2605487		7	1688378	1688379	9.92244e-07
2605489		7	1688442	1688443	1.75487e-07
2605490		7	1688445	1688446	1.75487e-07
2605491		7	1688446	1688447	5.44489e-06
2605492		7	1688462	1688463	1.67699e-07
2605493		7	1688468	1688469	5.02804e-07
2605496		7	1688489	1688490	5.02804e-07
2605497		7	1688561	1688562	1.65458e-06
2605498		7	1688582	1688583	1.65458e-06
2605499		7	1688590	1688591	3.92465e-07
2605500		7	1688598	1688599	6.44052e-08
2605501		7	1688618	1688619	6.20189e-06
2605502		7	1688619	1688620	3.99943e-06
2605503		7	1688666	1688667	2.39631e-06
2605504		7	1688686	1688687	3.7949e-06
2605505		7	1688690	1688691	5.12969e-06
2605507		7	1688699	1688700	9.99694e-06
2605510		7	1688737	1688738	1.95043e-07
2605514		7	1688917	1688918	1.31991e-06
2605515		7	1688945	1688946	1.91424e-06
2605518		7	1688974	1688975	1.99698e-06
2605520		7	1689007	1689008	3.82258e-06
2605521		7	1689017	1689018	3.82258e-06
2605522		7	1689060	1689061	9.2696e-06
2605533		7	1689324	1689325	8.33427e-06
2605535		7	1689372	1689373	2.64228e-06
2605536		7	1689397	1689398	6.36486e-06
2605542		7	1689617	1689618	4.272e-06
2605543		7	1689720	1689721	5.98809e-06
2605544		7	1689745	1689746	5.01914e-06
2605579		7	1690288	1690289	7.20633e-07
2605584		7	1690358	1690359	3.99652e-06
2605589		7	1690382	1690383	4.22898e-07
2605595		7	1690470	1690471	4.66901e-06
2605597		7	1690600	1690601	2.1536e-06
2605598		7	1690667	1690668	8.20428e-08
2605605		7	1690823	1690824	5.70673e-07
2605607		7	1690843	1690844	1.18881e-07
2605608		7	1690896	1690897	2.0386e-06
2605614		7	1690985	1690986	1.35361e-06
2605615		7	1690991	1690992	1.18881e-07
2605616		7	1690995	1690996	1.18881e-07
2605620		7	1691041	1691042	1.10433e-07
2605621		7	1691050	1691051	1.95043e-07
2605625		7	1691066	1691067	1.90827e-06
2605626		7	1691074	1691075	6.01969e-07
2605627		7	1691079	1691080	1.95043e-07
2605632		7	1691149	1691150	1.07294e-07
2605633		7	1691227	1691228	1.65458e-06
2605634		7	1691239	1691240	1.18881e-07
2605635		7	1691240	1691241	2.25346e-07
2605636		7	1691254	1691255	2.71013e-06
2605641		7	1691417	1691418	2.87483e-06
2605642		7	1691444	1691445	9.32391e-07
2605643		7	1691456	1691457	9.32391e-07
2605644		7	1691482	1691483	1.51389e-06
2605645		7	1691499	1691500	5.46244e-06
2605647		7	1691665	1691666	3.01685e-07
2605648		7	1691689	1691690	1.54277e-06
2605649		7	1691766	1691767	1.96256e-06
2605653		7	1691897	1691898	8.4795e-07
2605660		7	1691995	1691996	5.61007e-06
2605669		7	1692425	1692426	1.0086e-06
2605672		7	1692512	1692513	8.98443e-07
2605673		7	1692547	1692548	8.98443e-07
2605674		7	1692559	1692560	1.73057e-06
2605675		7	1692568	1692569	1.80075e-06
2605679		7	1692591	1692592	2.69649e-06
2605680		7	1692595	1692596	5.1667e-06
2605681		7	1692604	1692605	4.63547e-07
2605682		7	1692616	1692617	5.51515e-06
2605683		7	1692622	1692623	4.63547e-07
2605684		7	1692625	1692626	8.98443e-07
2605685		7	1692631	1692632	4.63547e-07
2605686		7	1692649	1692650	4.63547e-07
2605688		7	1692685	1692686	6.55847e-07
2605689		7	1692736	1692737	3.38446e-06
2605691		7	1692807	1692808	2.2772e-08
2605692		7	1692823	1692824	1.14422e-07
2605693		7	1692826	1692827	7.3339e-08
2605696		7	1692889	1692890	3.92086e-08
2605697		7	1692938	1692939	1.0216e-06
2605698		7	1692963	1692964	2.35602e-06
2605699		7	1692974	1692975	4.15029e-07
2605700		7	1693009	1693010	4.25652e-08
2605703		7	1693136	1693137	1.98662e-06
2605704		7	1693141	1693142	1.92326e-07
2605706		7	1693213	1693214	4.38024e-07
2605708		7	1693229	1693230	1.40899e-07
2605709		7	1693254	1693255	9.48363e-08
2605711		7	1693299	1693300	1.90736e-07
2605716		7	1693791	1693792	6.36058e-08
2605717		7	1693868	1693869	2.15137e-06
2605718		7	1693884	1693885	3.57035e-06
2605719		7	1693886	1693887	8.72144e-08
2605720		7	1693935	1693936	4.38024e-07
2605724		7	1694258	1694259	4.38024e-07
2605726		7	1694295	1694296	4.38024e-07
2605729		7	1694439	1694440	1.0216e-06
2605730		7	1694640	1694641	6.44052e-08
2605731		7	1694643	1694644	1.95043e-07
2605732		7	1694683	1694684	2.04278e-06
2605733		7	1694700	1694701	4.38024e-07
2605734		7	1694714	1694715	2.04278e-06
2605735		7	1694737	1694738	3.57035e-06
2605737		7	1694885	1694886	1.95043e-07
2605739		7	1694989	1694990	8.07826e-08
2605740		7	1695110	1695111	1.07294e-07
2605741		7	1695175	1695176	9.2655e-06
2605743		7	1695280	1695281	1.95043e-07
2605744		7	1695281	1695282	1.95043e-07
2605745		7	1695287	1695288	2.88257e-07
2605747		7	1695346	1695347	6.53643e-07
2605749		7	1695376	1695377	5.82918e-07
2605753		7	1695497	1695498	7.72972e-07
2605754		7	1695512	1695513	8.16351e-07
2605755		7	1695515	1695516	5.64221e-07
2605757		7	1695803	1695804	4.15919e-08
2605759		7	1695823	1695824	1.65458e-06
2605763		7	1695939	1695940	4.15919e-08
2605765		7	1695986	1695987	4.39709e-06
2605769		7	1696037	1696038	6.85753e-06
2605772		7	1696094	1696095	1.65458e-06
2605807		7	1696613	1696614	3.21089e-06
2605808		7	1696623	1696624	1.64294e-07
2605819		7	1696945	1696946	2.81116e-06
2605828		7	1697197	1697198	1.17377e-07
2605834		7	1697606	1697607	5.28687e-06
2605837		7	1697760	1697761	3.20466e-06
2605838		7	1697763	1697764	2.2515e-06
2605842		7	1697851	1697852	6.51256e-06
2605852		7	1697930	1697931	1.67781e-06
2605853		7	1697955	1697956	5.38946e-07
2605854		7	1697957	1697958	6.16356e-07
2605866		7	1698067	1698068	6.6073e-06
2605870		7	1698092	1698093	2.42407e-06
2605871		7	1698102	1698103	3.65868e-06
2605872		7	1698109	1698110	3.65868e-06
2605873		7	1698117	1698118	3.65868e-06
2605874		7	1698128	1698129	3.62361e-06
2605875		7	1698153	1698154	3.65868e-06
2605876		7	1698154	1698155	3.65868e-06
2605878		7	1698168	1698169	3.65868e-06
2605879		7	1698199	1698200	2.55749e-06
2605881		7	1698237	1698238	4.27919e-06
2605882		7	1698238	1698239	4.27919e-06
2605883		7	1698239	1698240	4.27919e-06
2605910		7	1698503	1698504	4.38494e-06
2605911		7	1698611	1698612	2.12106e-06
2605913		7	1698687	1698688	2.70556e-06
2605914		7	1698691	1698692	2.70556e-06
2605916		7	1698697	1698698	2.70556e-06
2605917		7	1698706	1698707	4.91057e-08
2605924		7	1698820	1698821	4.76891e-06
2605925		7	1698824	1698825	1.04798e-06
2605926		7	1698843	1698844	4.41273e-06
2605927		7	1698853	1698854	3.62361e-06
2605928		7	1698864	1698865	6.94748e-06
2605932		7	1698884	1698885	6.31252e-06
2605934		7	1698900	1698901	9.33932e-06
2605935		7	1698903	1698904	9.33932e-06
2605943		7	1698974	1698975	2.00556e-06
2605944		7	1698993	1698994	7.8137e-06
2605946		7	1699020	1699021	5.05323e-06
2605947		7	1699026	1699027	5.05323e-06
2605948		7	1699052	1699053	2.45401e-06
2605949		7	1699061	1699062	4.28109e-06
2605950		7	1699062	1699063	4.28109e-06
2605952		7	1699079	1699080	9.94682e-06
2605957		7	1699143	1699144	9.59163e-07
2605958		7	1699144	1699145	4.76453e-06
2605960		7	1699169	1699170	1.65423e-06
2605963		7	1699247	1699248	1.31991e-06
2605964		7	1699256	1699257	1.31991e-06
2605966		7	1699270	1699271	2.39631e-06
2605967		7	1699300	1699301	4.41876e-06
2605974		7	1699396	1699397	5.14155e-06
2605977		7	1699415	1699416	4.15919e-08
2605978		7	1699435	1699436	4.15919e-08
2605981		7	1699470	1699471	3.96887e-06
2605982		7	1699495	1699496	4.15919e-08
2605983		7	1699502	1699503	1.65458e-06
2605984		7	1699513	1699514	1.15325e-07
2605986		7	1699521	1699522	1.15325e-07
2605987		7	1699522	1699523	1.15325e-07
2605988		7	1699528	1699529	8.55518e-06
2605990		7	1699666	1699667	1.07429e-07
2605992		7	1700003	1700004	2.02375e-06
2605993		7	1700252	1700253	1.34159e-06
2606308		7	1711818	1711819	4.57668e-06
2607459		7	1777293	1777294	3.57035e-06
3025944	8-1	8	3767429	3767430	5.95707e-07
3027853		8	3916994	3916995	2.54635e-06
3063685		8	6080388	6080389	3.3733e-07
3425459		9	1019832	1019833	4.48618e-06
3443793		9	2170962	2170963	8.25435e-06
3509345	9-1	9	6213149	6213150	3.81814e-06
3509854		9	6228700	6228701	5.32647e-06
3509858		9	6228750	6228751	1.93345e-06
3516534	9-2	9	6539194	6539195	1.23929e-06
3516536		9	6539215	6539216	3.96321e-06
3516751		9	6547597	6547598	5.50278e-06
3516752		9	6547599	6547600	5.50278e-06
3516753		9	6547605	6547606	5.50278e-06
3582818		9	10566670	10566671	2.48613e-06
3592861		9	11118741	11118742	5.58687e-06
3603673	9-4	9	11526306	11526307	3.90597e-06
3603674		9	11526313	11526314	2.47214e-06
3603675		9	11526318	11526319	2.47214e-06
3603676		9	11526334	11526335	2.32256e-06
3687864		9	18594733	18594734	7.5057e-06
4573064		11	28272236	28272237	7.79552e-06
4848728		12	16649594	16649595	1.14477e-06
4878531		12	18091703	18091704	1.36694e-06
4882876	12-1	12	18325348	18325349	8.4905e-06
4882918		12	18327813	18327814	9.61599e-06
4882937		12	18329813	18329814	8.54148e-06
4882952		12	18331206	18331207	8.66614e-06
4883141		12	18353935	18353936	7.377e-06
4883196		12	18357197	18357198	7.59255e-06
4883230		12	18358504	18358505	6.69522e-06
4883234		12	18358542	18358543	8.6455e-06
4883306		12	18361255	18361256	1.18412e-06
4883311		12	18361514	18361515	8.85183e-06
4883927		12	18426401	18426402	8.63773e-06
4883968		12	18427878	18427879	6.50191e-06
4886020		12	18520964	18520965	6.62631e-06
4887889		12	18596344	18596345	7.13704e-06
4887890		12	18596347	18596348	7.13704e-06

## Sheet: All genes
Os01g0338401	Hypothetical gene.
Os01g0338600	Similar to cysteine sulfinate desulfinase/cysteine desulfurase and related enzymes.
Os01g0339001	Non-protein coding transcript.
Os01g0339400	Conserved hypothetical protein.
Os01g0339500	Similar to No apical meristem protein.
Os01g0339600	Proteasome assembly chaperone 3 domain containing protein.
Os01g0339851	Conserved hypothetical protein.
Os01g0339900	Thioredoxin domain 2 containing protein.
Os01g0339950	Non-protein coding transcript.
Os01g0340100	Transcription factor, MADS-box domain containing protein.
Os01g0340400	Transcription factor, MADS-box domain containing protein.
Os01g0340600	Conserved hypothetical protein.
Os01g0340801	Non-protein coding transcript.
Os01g0341000	Conserved hypothetical protein.
Os01g0341200	Tubulin, conserved site domain containing protein.
Os01g0341300	Conserved hypothetical protein.
Os01g0341750	Hypothetical protein.
Os01g0342500	Hypothetical conserved gene.
Os01g0342750	Hypothetical conserved gene.
Os01g0342800	Similar to UPF0631 protein.
Os01g0342900	Similar to Adenosine monophosphate binding protein 1 AMPBP1.
Os01g0343001	Hypothetical gene.
Os01g0343100	Protein of unknown function DUF594 family protein.
Os01g0343200	AT-IMP (Arabidopsis thaliana importin alpha); protein transporter.
Os01g0343300	Zinc finger, NHR/GATA-type domain containing protein.
Os01g0343350	Hypothetical protein.
Os01g0343400	Conserved hypothetical protein.
Os01g0343500	Similar to TPR repeat.
Os01g0343780	Hypothetical gene.
Os02g0185766	Hypothetical protein.
Os02g0185900	Hypothetical conserved gene.
Os02g0186100	Hypothetical conserved gene.
Os02g0186200	Similar to Cytochrome P450 CYP71K14.
Os02g0186400	Spectrin repeat containing protein.
Os02g0186500	Similar to Protein kinase-like protein.
Os02g0186700	Conserved hypothetical protein.
Os02g0186800	Cytochrome P450 family protein.
Os02g0186900	Cytochrome P450 family protein.
Os02g0186950	Hypothetical protein.
Os02g0187000	Similar to Cytochrome P450 CYP71K14.
Os02g0187100	Similar to cyclase.
Os02g0187200	Exostosin-like family protein.
Os02g0187300	Similar to predicted protein.
Os02g0187400	PLC-like phosphodiesterase, TIM beta/alpha-barrel domain domain containing protein.
Os02g0187500	Similar to predicted protein.
Os02g0187600	Similar to Tic21.
Os02g0187700	Similar to Myb-related protein B (B-Myb) (Myb-related protein 1) (XMYB1).
Os02g0187800	Cinnamyl-alcohol dehydrogenase, Lignin biosynthesis, Monolignol biosynthesis
Os02g0188000	UDP-glucuronosyl/UDP-glucosyltransferase family protein.
Os02g0188201	Conserved hypothetical protein.
Os02g0188400	Hypothetical protein.
Os02g0188500	Ubiquitin domain containing protein.
Os02g0188600	Hypothetical conserved gene.
Os02g0189000	Similar to Chloroplast 30S ribosomal protein S21 (Fragment).
Os02g0189100	Mediator complex, subunit Med11 domain containing protein.
Os02g0189150	Hypothetical gene.
Os02g0189200	Lipase, GDSL domain containing protein.
Os02g0189300	Esterase, SGNH hydrolase-type domain containing protein.
Os02g0189400	Defence response, Rin4 domain containing protein.
Os02g0189500	Non-protein coding transcript.
Os02g0189566	Similar to R2R3MYB-domain protein (Fragment).
Os02g0189700	Similar to Felis catus multi-drug resistance related (Fragment).
Os02g0189800	Similar to Felis catus multi-drug resistance related (Fragment).
Os02g0189900	Hepatocellular carcinoma-associated antigen 59 family protein.
Os02g0190000	Putative uncharacterized protein.
Os02g0190100	Hypothetical conserved gene.
Os02g0190200	Hypothetical protein.
Os02g0190300	P-glycoprotein homologue.
Os02g0190500	Serine/threonine protein kinase-related domain containing protein.
Os02g0190600	Lycopene beta and epsilon cyclase domain containing protein.
Os02g0190700	Conserved hypothetical protein.
Os02g0190800	Alpha/beta hydrolase fold-1 domain containing protein.
Os02g0190900	Phytoene dehydrogenase-like protein.
Os02g0190950	Conserved hypothetical protein.
Os02g0191000	NB-ARC domain containing protein.
Os02g0191200	Pentatricopeptide repeat domain containing protein.
Os02g0191250	Hypothetical protein.
Os02g0191300	Similar to Amino acid transporter-like protein.
Os02g0191500	Similar to Goliath homolog precursor (RING finger protein 130).
Os02g0191600	Basic-leucine zipper (bZIP) transcription factor domain containing protein.
Os02g0191650	Hypothetical gene.
Os02g0191700	EF-HAND 2 domain containing protein.
Os02g0238150	Hypothetical protein.
Os02g0238500	Similar to scramblase family protein.
Os02g0240100	Similar to Peroxidase 2 (Fragment).
Os02g0240300	Similar to Class III peroxidase GvPx2b (Fragment).
Os02g0241100	Protein kinase, core domain containing protein.
Os02g0241200	Myb-like DNA-binding domain, SHAQKYF class domain containing protein.
Os02g0241300	Conserved hypothetical protein.
Os02g0241600	Protein kinase, core domain containing protein.
Os02g0241650	Hypothetical gene.
Os02g0242100	Similar to hydroquinone glucosyltransferase.
Os02g0242550	Similar to hydroquinone glucosyltransferase.
Os02g0242600	Similar to Glutelin.
Os02g0242900	Similar to hydroquinone glucosyltransferase.
Os02g0543100	Similar to predicted protein.
Os02g0543200	Cyclin-like F-box domain containing protein.
Os02g0543300	Protein synthesis factor, GTP-binding domain containing protein.
Os02g0543400	WD40 repeat-like domain containing protein.
Os02g0543800	Hypothetical conserved gene.
Os02g0543900	Similar to OSIGBa0159H11-OSIGBa0137A07.4 protein.
Os02g0544566	Lysosome-associated membrane glycoprotein, conserved site domain containing protein.
Os02g0545000	Similar to Myosin.
Os02g0616600	Conserved hypothetical protein.
Os02g0616800	Ribosome-inactivating protein domain containing protein.
Os02g0617000	Conserved hypothetical protein.
Os02g0617075	Ribosome-inactivating protein domain containing protein.
Os02g0617100	Conserved hypothetical protein.
Os02g0617200	Conserved hypothetical protein.
Os02g0617300	Armadillo-like helical domain containing protein.
Os02g0617400	Lipase, GDSL domain containing protein.
Os02g0617500	DEAD-like helicase, N-terminal domain containing protein.
Os02g0617550	Non-protein coding transcript.
Os02g0617600	Protein phosphatase 2A, regulatory subunit PR55 domain containing protein.
Os02g0617700	Nucleic acid-binding, OB-fold domain containing protein.
Os02g0617800	Hypothetical gene.
Os02g0617900	Non-protein coding transcript.
Os02g0618000	Non-protein coding transcript.
Os02g0618100	Similar to Glutaredoxin-C4, chloroplastic.
Os02g0618200	Circadian-associated rice pseudo response regulator, Control of flowering time
Os02g0618250	Similar to H/ACA ribonucleoprotein complex subunit 3-like protein.
Os02g0618301	Non-protein coding transcript.
Os02g0618400	R2R3-type MYB transcription factor, Adaptive growth regulation
Os02g0618525	Hypothetical protein.
Os02g0618700	Transmembrane receptor, eukaryota domain containing protein.
Os02g0619600	Zinc finger, RING/FYVE/PHD-type domain containing protein.
Os02g0619801	Hypothetical gene.
Os02g0620000	Conserved hypothetical protein.
Os02g0620100	Mis12 family protein.
Os02g0620200	Conserved hypothetical protein.
Os02g0620400	RmlC-like jelly roll fold domain containing protein.
Os02g0620500	Similar to Ammonium transporter Amt1;2 (Fragment).
Os02g0620533	Hypothetical protein.
Os02g0620566	Hypothetical protein.
Os02g0620600	Ammonium transporter, Ammonium uptake
Os02g0620800	Conserved hypothetical protein.
Os04g0151900	Similar to H0820C10.4 protein.
Os04g0152000	Similar to OSIGBa0147M20.4 protein.
Os04g0152200	Non-protein coding transcript.
Os04g0152400	Similar to OSIGBa0147M20.2 protein.
Os04g0152500	Conserved hypothetical protein.
Os04g0152975	Hypothetical protein.
Os04g0153000	Similar to OSIGBa0147M20.4 protein.
Os04g0153200	Similar to OSIGBa0147M20.2 protein.
Os04g0153475	Hypothetical gene.
Os04g0154000	Similar to OSIGBa0147M20.4 protein.
Os04g0154599	Hypothetical protein.
Os04g0154700	Protein of unknown function DUF594 domain containing protein.
Os04g0154800	Protein of unknown function DUF594 family protein.
Os04g0155000	Similar to OSIGBa0096I22.5 protein.
Os04g0155200	Similar to OSIGBa0093M15.1 protein.
Os04g0155500	Similar to H0525E10.2 protein.
Os04g0155750	Hypothetical protein.
Os04g0156000	Similar to OSIGBa0147M20.4 protein.
Os04g0321100	Similar to H0107B07.6 protein.
Os04g0321500	50S ribosomal protein L27.
Os04g0321600	Peptidase M24 family protein.
Os04g0321700	Similar to Serine carboxypeptidase I precursor (EC 3.4.16.5) (Carboxypeptidase C).
Os04g0321800	Protein phosphatase 2C domain containing protein.
Os04g0322100	Protein of unknown function DUF26 domain containing protein.
Os04g0323500	Conserved hypothetical protein.
Os04g0323800	Hypothetical protein.
Os04g0324000	Hypothetical protein.
Os04g0324100	UDP-glucuronosyl/UDP-glucosyltransferase family protein.
Os04g0324400	Similar to cytokinin-O-glucosyltransferase 2.
Os04g0324550	Zinc finger, CCHC-type domain containing protein.
Os04g0324750	Non-protein coding transcript.
Os04g0325300	Similar to NB-ARC domain containing protein, expressed.
Os04g0357500	Conserved hypothetical protein.
Os04g0357700	Hypothetical conserved gene.
Os04g0358000	Similar to OSIGBa0104J13.1 protein.
Os04g0358150	Hypothetical protein.
Os04g0359100	Alcohol dehydrogenase superfamily, zinc-containing protein.
Os04g0359300	Sulfotransferase family protein.
Os04g0359700	Hypothetical conserved gene.
Os04g0359900	Conserved hypothetical protein.
Os04g0360400	Hypothetical protein.
Os04g0360500	Similar to OSIGBa0111E13.1 protein.
Os04g0360650	Hypothetical protein.
Os04g0361500	Similar to OSIGBa0111E13.1 protein.
Os04g0362375	Hypothetical gene.
Os04g0362501	Hypothetical conserved gene.
Os04g0383100	Conserved hypothetical protein.
Os04g0383700	Conserved hypothetical protein.
Os04g0384000	Hypothetical conserved gene.
Os04g0384200	Conserved hypothetical protein.
Os04g0384650	Non-protein coding transcript.
Os04g0384800	Conserved hypothetical protein.
Os04g0385350	Hypothetical protein.
Os04g0385600	Tetratricopeptide-like helical domain containing protein.
Os04g0385650	Conserved hypothetical protein.
Os04g0385700	Similar to splicing factor-related.
Os04g0385900	Similar to OSIGBa0148P16.1 protein.
Os04g0386300	Similar to OSIGBa0148P16.3 protein.
Os04g0386500	Similar to OSIGBa0148P16.4 protein.
Os04g0386600	Pyruvate/Phosphoenolpyruvate kinase, catalytic core domain containing protein.
Os04g0386650	Hypothetical gene.
Os04g0386700	Similar to OSIGBa0148P16.6 protein.
Os04g0386900	Transcriptional factor B3 family protein.
Os04g0387000	Hypothetical conserved gene.
Os04g0387300	Similar to OSIGBa0075F02.1 protein.
Os04g0387600	Similar to OSIGBa0075F02.3 protein.
Os04g0387900	Similar to AT.I.24-6 protein (Fragment).
Os04g0388000	Similar to OSIGBa0075F02.5 protein.
Os04g0611700	Similar to Ent-kaurene synthase-like 3.
Os04g0611800	Terpenoid synthase domain containing protein.
Os04g0612000	Ent-beyerene synthase, Phytoalexin biosynthesis, Defense response
Os04g0612100	Conserved hypothetical protein.
Os04g0612301	Hypothetical protein.
Os04g0612500	Similar to 36.4 kDa proline-rich protein.
Os04g0612600	Similar to Coatomer-like protein, epsilon subunit.
Os04g0612700	Similar to Cinnamyl alcohol dehydrogenase (EC 1.1.1.195).
Os04g0612800	Similar to EMB2217.
Os04g0612900	Vacuolar ATPase assembly integral membrane protein VMA21-like domain domain containing protein.
Os04g0613000	Zinc transporter, Preferential distribution of Zn to developing tissues
Os04g0613100	Non-protein coding transcript.
Os04g0613200	Pectin lyase fold/virulence factor domain containing protein.
Os04g0613300	Protein of unknown function DUF2358 domain containing protein.
Os04g0613400	Similar to Cell differentiation protein rcd1.
Os04g0613500	Similar to 40S ribosomal protein S11.
Os04g0613600	Similar to 40S ribosomal protein S11.
Os04g0613700	Non-protein coding transcript.
Os04g0613800	Hypothetical conserved gene.
Os04g0613900	Similar to Potassium transporter 18.
Os04g0613950	Hypothetical protein.
Os04g0614000	Similar to Peroxisomal 2, 4-dienoyl-CoA reductase (EC 1.3.1.34).
Os04g0614100	Transcription factor, MADS-box domain containing protein.
Os04g0614300	Hypothetical conserved gene.
Os04g0614500	Pyridoxal phosphate-dependent transferase, major region, subdomain 1 domain containing protein.
Os04g0614600	Similar to OSIGBa0126B18.7 protein.
Os04g0614650	Similar to OSIGBa0126B18.8 protein.
Os04g0614700	Similar to OSIGBa0126B18.8 protein.
Os04g0615000	Control of lateral leaf growth, panicle number
Os04g0615100	Similar to Lecithine cholesterol acyltransferase-like protein.
Os04g0615200	Hypothetical protein.
Os04g0615500	Similar to H0525G02.2 protein.
Os04g0615550	Hypothetical gene.
Os04g0615600	Similar to H0525G02.3 protein.
Os04g0615700	Argonaute and Dicer protein, PAZ domain containing protein.
Os04g0615800	Similar to H0525G02.5 protein.
Os04g0615850	Hypothetical protein.
Os04g0615900	FAR1 domain containing protein.
Os04g0616000	Similar to H0525G02.7 protein.
Os04g0616050	Hypothetical gene.
Os04g0616100	Similar to H0525G02.8 protein.
Os04g0616200	Similar to H0525G02.9 protein.
Os04g0616250	Hypothetical gene.
Os04g0616266	Non-protein coding transcript.
Os04g0616282	Similar to H0525G02.9 protein.
Os04g0616300	Similar to H0525G02.10 protein.
Os04g0616350	Non-protein coding transcript.
Os04g0616400	Similar to H0525G02.11 protein.
Os04g0616450	Non-protein coding transcript.
Os04g0616500	Similar to H0525G02.11 protein.
Os04g0616550	Non-protein coding transcript.
Os04g0616600	Serine/threonine protein kinase-related domain containing protein.
Os04g0616650	Non-protein coding transcript.
Os04g0675101	ATPase-like, ATP-binding domain domain containing protein.
Os04g0675200	Similar to H0103C06.6 protein.
Os04g0675300	Similar to H0103C06.6 protein.
Os04g0675400	Similar to Chaperone protein dnaJ.
Os04g0675500	Non-protein coding transcript.
Os04g0675600	Hypothetical conserved gene.
Os04g0675700	Hypothetical conserved gene.
Os04g0675800	Similar to H0103C06.10 protein.
Os04g0676000	Non-protein coding transcript.
Os04g0676100	Similar to Thioredoxin X, chloroplast precursor.
Os04g0676200	Pentatricopeptide repeat domain containing protein.
Os04g0676300	Similar to H0101F08.3 protein.
Os04g0676400	Similar to H0101F08.4 protein.
Os04g0676600	Similar to H0101F08.6 protein.
Os04g0676650	Putative B3 domain-containing protein Os04g0676650.
Os04g0676700	Similar to H0101F08.8 protein.
Os04g0676800	Conserved hypothetical protein.
Os04g0677000	Protein of unknown function DUF1677, Oryza sativa family protein.
Os04g0677033	Similar to H0402C08.3 protein.
Os04g0677066	Similar to protein arginine N-methyltransferase 6.
Os04g0677100	Similar to H0402C08.5 protein.
Os04g0677200	Similar to H0402C08.6 protein.
Os04g0677300	Harpin-induced 1 domain containing protein.
Os04g0677400	Protein of unknown function DUF639 family protein.
Os04g0677500	Pyruvate kinase (EC 2.7.1.40).
Os04g0677550	Non-protein coding transcript.
Os04g0677600	Similar to H0402C08.10 protein.
Os04g0677650	Hypothetical gene.
Os04g0677700	Katanin P80 ortholog, Katanin regulatory subunit P80b
Os04g0677800	Similar to H0402C08.12 protein.
Os04g0678000	Hypothetical protein.
Os04g0678200	Protein of unknown function DUF1218 family protein.
Os04g0678250	Hypothetical protein.
Os04g0678300	WD40 repeat-like domain containing protein.
Os04g0678400	Zinc finger, Dof-type domain containing protein.
Os04g0678700	Similar to Protochlorophyllide reductase (EC 1.3.1.33) (PCR) (NADPH- protochlorophyllide oxidoreductase) (POR) (Fragment).
Os04g0678800	N-acetylglucosaminyl phosphatidylinositol deacetylase domain containing protein.
Os04g0679000	Similar to H0801D08.9 protein.
Os04g0679050	Similar to H0801D08.10 protein.
Os04g0679100	Clathrin light chain family protein.
Os04g0679150	Non-protein coding transcript.
Os04g0679200	Similar to H0801D08.12 protein.
Os04g0679400	Similar to H0801D08.15 protein.
Os04g0679500	Hypothetical protein.
Os04g0679600	Similar to H0801D08.17 protein.
Os04g0679800	Similar to RNA-binding protein-like protein.
Os04g0679900	Tetraspanin domain containing protein.
Os04g0679933	Non-protein coding transcript.
Os04g0679967	Hypothetical gene.
Os04g0680000	Similar to predicted protein.
Os04g0680300	Conserved hypothetical protein.
Os04g0680400	Allantoinase (EC:3.5.2.5), Ureide metabolism, Nitrogen molecular sensor
Os04g0680550	Similar to Tyrosyl-tRNA synthetase.
Os04g0680700	DNA mismatch repair protein MutS, core domain containing protein.
Os04g0680800	Mlo-related protein family protein.
Os05g0109400	Conserved hypothetical protein.
Os05g0109600	RNA binding protein PufA.
Os05g0109650	Hypothetical gene.
Os05g0109825	Hypothetical protein.
Os05g0110000	Zinc finger, RING/FYVE/PHD-type domain containing protein.
Os05g0110100	Heat shock protein DnaJ, cysteine-rich domain domain containing protein.
Os05g0110200	DVL family protein.
Os05g0110300	Similar to NAD-dependent epimerase/dehydratase.
Os05g0110500	DEAD-box RNA helicase protein, Stress responses
Os05g0110600	Rab5-interacting family protein.
Os05g0110700	Chromosome segregation protein Spc25 domain containing protein.
Os05g0110800	Conserved hypothetical protein.
Os05g0110900	Receptor-like cytoplasmic kinase, Positive regulation of peptidoglycan and chitin triggered immunity
Os05g0110925	Hypothetical protein.
Os05g0111000	Similar to Gag polyprotein [Contains: Core protein p15 (Matrix protein); Core protein p24; Core protein p12].
Os05g0111100	Zinc finger, Tim10/DDP-type family protein.
Os05g0111200	Similar to Amino acid selective channel protein.
Os05g0111300	Similar to B22EL8 protein.
Os05g0111800	Similar to Protein phosphatase type 2C.
Os05g0111900	Similar to Pectinacetylesterase precursor.
Os05g0112000	E3 ubiquitin ligase, XA21-mediated disease resistance
Os05g0112050	Non-protein coding transcript.
Os05g0112101	Epsin-like, N-terminal domain containing protein.
Os05g0112125	Hypothetical protein.
Os05g0112200	Similar to Zn finger protein (Fragment).
Os05g0112750	Phosphatidylinositol transfer protein-like, N-terminal domain containing protein.
Os05g0112800	Protein of unknown function DUF26 domain containing protein.
Os05g0112900	Pentatricopeptide repeat domain containing protein.
Os05g0113000	Amino acid-binding ACT domain containing protein.
Os05g0113100	Conserved hypothetical protein.
Os05g0113300	Cation/H+ exchanger domain containing protein.
Os05g0113400	Similar to Actin-depolymerizing factor 2 (ADF 2).
Os05g0113500	Similar to BRI1-KD interacting protein 130.
Os05g0113900	Similar to Histone H2A.
Os05g0114000	Similar to PRLI-interacting factor F (Fragment).
Os05g0114050	Non-protein coding transcript.
Os05g0114100	Similar to endonuclease/exonuclease/phosphatase family protein.
Os05g0114250	Hypothetical protein.
Os05g0114400	Zinc finger, C2H2-type domain containing protein.
Os05g0114500	RNA recognition motif domain domain containing protein.
Os05g0114600	Conserved hypothetical protein.
Os05g0114700	Myb-type HTH DNA-binding domain domain containing protein.
Os05g0117000	Similar to CLE family OsCLE501 protein.
Os05g0117300	Conserved hypothetical protein.
Os05g0117500	Similar to Nudix hydrolase 9 (EC 3.6.1.-) (AtNUDT9).
Os05g0117600	Hypothetical conserved gene.
Os05g0117667	Non-protein coding transcript.
Os05g0117798	Kinesin, motor region domain containing protein.
Os05g0117832	Non-protein coding transcript.
Os05g0117864	Conserved hypothetical protein.
Os05g0118000	SRR1 domain containing protein.
Os05g0118700	A member of the WUSCHEL-RELATED HOMEOBOX gene family, Regulation of lateral leaf development, Regulation of adaxial-abaxial patterning at the margins of the leaf primordia
Os05g0118800	Conserved hypothetical protein.
Os05g0118900	Hypothetical protein.
Os05g0119000	Bacterial-type ATP binding cassette (ABC) transporter, Al tolerance
Os05g0119100	Hypothetical protein.
Os05g0119200	Similar to EST C27893 corresponds to a region of the predicated gene.
Os05g0119300	Similar to ESTs AA754121.
Os05g0119350	Hypothetical protein.
Os05g0119400	KIP1-like domain containing protein.
Os05g0119600	Similar to Protein binding protein.
Os05g0119700	Conserved hypothetical protein.
Os05g0119850	Hypothetical protein.
Os05g0120000	Similar to Stigma/style ABC transporter.
Os05g0120050	Hypothetical protein.
Os05g0120100	Similar to Splicing factor, arginine/serine-rich 6.
Os05g0120200	Similar to ATPase, coupled to transmembrane movement of substances.
Os05g0120250	Hypothetical protein.
Os05g0120300	Conserved hypothetical protein.
Os05g0120700	ATPase, P-type, K/Mg/Cd/Cu/Zn/Na/Ca/Na/H-transporter family protein.
Os05g0120800	Protein of unknown function DUF2870 domain containing protein.
Os05g0120900	Conserved hypothetical protein.
Os05g0121000	Protein of unknown function DUF1218 family protein.
Os05g0121100	Conserved hypothetical protein.
Os05g0121200	Similar to Transmembrane transport protein-like protein.
Os05g0121400	Conserved hypothetical protein.
Os05g0121500	Similar to structural constituent of ribosome.
Os05g0121600	AP2/EREBP family transcription factor, Starch biosynthesis
Os05g0121700	DNA repair and recombination, RecA-like domain containing protein.
Os05g0121725	Non-protein coding transcript.
Os05g0121750	Hypothetical conserved gene.
Os05g0121800	Conserved hypothetical protein.
Os05g0121850	Hypothetical gene.
Os05g0121900	Similar to Phosphate/phosphoenolpyruvate translocator protein-like.
Os05g0122001	Conserved hypothetical protein.
Os05g0476700	U-box E3ubiquitin ligase, Positive regulation of cold stress response
Os05g0477100	Hypothetical protein.
Os05g0477200	Hypothetical conserved gene.
Os05g0477300	Ribosomal protein S26e domain containing protein.
Os05g0477500	Protein of unknown function DUF3615 domain containing protein.
Os05g0477600	Alpha-expansin OsEXPA4.
Os05g0477666	Hypothetical gene.
Os05g0477800	Conserved hypothetical protein.
Os05g0477900	Similar to nonspecific lipid-transfer protein.
Os05g0478000	Zinc finger, RING/FYVE/PHD-type domain containing protein.
Os05g0478200	Conserved hypothetical protein.
Os05g0478250	Hypothetical protein.
Os05g0478300	Hypothetical conserved gene.
Os05g0478400	Similar to WRKY transcription factor 48.
Os05g0478700	Hypothetical conserved gene.
Os05g0478800	Similar to WRKY transcription factor 48.
Os05g0479025	Hypothetical gene.
Os05g0479475	Hypothetical gene.
Os05g0479700	NB-ARC domain containing protein.
Os05g0479800	Similar to NB-ARC domain containing protein, expressed.
Os05g0479900	Protein of unknown function DUF3133 domain containing protein.
Os05g0480000	Serine/threonine protein kinase, Photosystem II (PSII) repair, Phosphorylation of PSII core protein
Os05g0480200	Thioredoxin domain 2 containing protein.
Os05g0480300	Conserved hypothetical protein.
Os05g0480350	Hypothetical gene.
Os05g0480400	Serine/threonine protein kinase domain containing protein.
Os05g0480500	Hypothetical protein.
Os05g0480600	Similar to transposon protein CACTA, En/Spm sub-class.
Os05g0480700	Similar to Vacuolar ATP synthase subunit E (EC 3.6.3.14) (V-ATPase E subunit) (Vacuolar proton pump E subunit).
Os05g0480800	Hypothetical conserved gene.
Os05g0481000	Serotonin N-acetyltransferase, Melatonin synthesis
Os05g0481100	Similar to cDNA clone:J013021N20, full insert sequence.
Os05g0481250	Non-protein coding transcript.
Os05g0481400	Transcriptional factor B3 family protein.
Os05g0481500	K Homology domain containing protein.
Os05g0481600	Conserved hypothetical protein.
Os05g0481700	Hypothetical conserved gene.
Os05g0481800	Hypothetical conserved gene.
Os05g0481900	Auxin efflux carrier domain containing protein.
Os05g0482050	Non-protein coding transcript.
Os05g0482400	Cytochrome P450 monooxygenase, Gibberellin (GA)-deactivating enzyme, Modulation of internode elongation
Os05g0482501	Hypothetical conserved gene.
Os05g0482600	WD40 repeat-like domain containing protein.
Os05g0482650	Hypothetical protein.
Os05g0482700	Similar to 2, 3-bisphosphoglycerate-independent phosphoglycerate mutase (EC 5.4.2.1) (Phosphoglyceromutase) (BPG-independent PGAM) (PGAM-I).
Os05g0483801	Similar to Cyclin-dependent kinase B2-1.
Os05g0484000	Conserved hypothetical protein.
Os05g0484700	Conserved hypothetical protein.
Os05g0484800	Protein of unknown function DUF567 family protein.
Os05g0485000	Cation/H+ exchanger domain containing protein.
Os05g0493100	Similar to KI domain interacting kinase 1.
Os05g0493133	Hypothetical protein.
Os05g0493166	Hypothetical protein.
Os05g0493400	Similar to Cyclin box (Fragment).
Os05g0493500	Similar to Cyclin-B1-5.
Os05g0493600	Similar to indole-3-acetate beta-glucosyltransferase.
Os05g0493800	Similar to nodulin-like protein.
Os05g0494000	p-Coumaroyl ester 3-hydroxylase, Determination of lignin content, composition and the degree of cell wall cross-linking
Os05g0494050	Hypothetical gene.
Os05g0494100	Histone-like transcription factor, Transcriptional repressor, Repressor of heading date, Inhibition of flowering under long-day condition
Os05g0494200	Similar to Cystatin (Fragment).
Os05g0494500	Protein of unknown function DUF250 domain containing protein.
Os05g0494600	Similar to Circadian clock coupling factor ZGT.
Os05g0494700	Hypothetical conserved gene.
Os05g0494800	Hypothetical protein.
Os05g0494900	SH2 motif domain containing protein.
Os05g0495000	Hypothetical conserved gene.
Os05g0495100	Zinc finger, C2H2-type domain containing protein.
Os05g0495200	Basic leucine zipper domain containing protein.
Os05g0495250	Non-protein coding transcript.
Os05g0495300	Conserved hypothetical protein.
Os05g0495600	Similar to autoinhibited calcium ATPase.
Os05g0495650	Non-protein coding transcript.
Os05g0495700	Similar to Glycerol-3-phosphate dehydrogenase.
Os05g0495900	Similar to Beta-1, 3-glucanase precursor (Fragment).
Os05g0496000	Conserved hypothetical protein.
Os05g0496100	Translation initiation factor eIF3 subunit domain containing protein.
Os05g0496200	Similar to 3-phosphoglycerate kinase (Fragment).
Os05g0496300	Chalcone/stilbene synthase, N-terminal domain containing protein.
Os05g0496400	Peptidase C14, caspase catalytic domain containing protein.
Os05g0496500	Similar to Latex-abundant protein.
Os05g0497150	Hypothetical conserved gene.
Os05g0497200	AP2/ERF (APETALA2/ethylene-responsive factor) protein, Regulation of spikelet meristem determinancy and floral organ identity
Os05g0497300	Similar to Ethylene response factor 2.
Os05g0497500	Hypothetical conserved gene.
Os05g0497600	Arsenic-induced RING E3 ligase, Abiotic stress response
Os05g0497675	Ribosomal L11 methyltransferase family protein.
Os05g0497700	Hypothetical conserved gene.
Os05g0497775	Non-protein coding transcript.
Os05g0561400	Conserved hypothetical protein.
Os05g0561500	Similar to CMP-KDO synthetase (EC 2.7.7.38) (Fragment).
Os05g0561600	Protein of unknown function DUF1421 domain containing protein.
Os05g0561700	Non-protein coding transcript.
Os05g0561800	Hypothetical conserved gene.
Os05g0561900	Conserved hypothetical protein.
Os05g0562000	Conserved hypothetical protein.
Os05g0562200	Drought induced 19 family protein.
Os05g0562300	Similar to DnaJ-like protein.
Os05g0562350	Hypothetical gene.
Os05g0562400	DDT domain containing protein.
Os05g0562800	Protein of unknown function DUF679 family protein.
Os05g0563000	NAC family transcription factor, Secondary cell wall biosynthesis, Positive regulator of cellulose biosynthesis
Os05g0563050	Similar to predicted protein.
Os05g0563100	Similar to GTP binding / GTPase.
Os05g0563300	Conserved hypothetical protein.
Os05g0563400	Auxin response factor, Transcription factor, Regulation of lateral root growth
Os05g0563500	Conserved hypothetical protein.
Os05g0563550	FAS1 domain domain containing protein.
Os05g0563600	FAS1 domain domain containing protein.
Os05g0563900	Hypothetical gene.
Os05g0563950	Conserved hypothetical protein.
Os05g0564000	Conserved hypothetical protein.
Os05g0564100	Nicotinamide N-methyltransferase, putative domain containing protein.
Os05g0564200	U2 snRNP auxiliary factor, small subunit.
Os05g0564300	Zinc finger, RING/FYVE/PHD-type domain containing protein.
Os05g0564350	Hypothetical protein.
Os05g0564400	Similar to GTP-binding protein.
Os05g0564450	Hypothetical gene.
Os05g0564500	Similar to WUSCHEL-related homeobox 12.
Os05g0564601	Similar to predicted protein.
Os05g0564700	Conserved hypothetical protein.
Os05g0564800	Similar to 60S ribosomal protein L18A.
Os05g0565000	Similar to 60S ribosomal protein L18a-1.
Os05g0565050	Hypothetical conserved gene.
Os05g0565100	Cytochrome b561/ferric reductase transmembrane domain containing protein.
Os05g0565200	Similar to Urease accessory protein G.
Os05g0565400	Protein of unknown function DUF561 family protein.
Os05g0565500	3-hydroxyacid dehydrogenase/reductase domain containing protein.
Os05g0565701	Conserved hypothetical protein.
Os05g0565900	DNA-binding WRKY domain containing protein.
Os05g0566200	NLI interacting factor domain containing protein.
Os05g0566300	PRC-barrel domain containing protein.
Os05g0566400	Similar to Blast and wounding induced mitogen-activated protein kinase.
Os05g0566450	Non-protein coding transcript.
Os05g0566500	Similar to Initiation factor 3d (Fragment).
Os05g0566600	Similar to Negatively light-regulated protein.
Os05g0566700	Similar to Homeobox protein B-H1 (Homeobox BarH1 protein).
Os05g0566800	Cold acclimation protein COR413-TM1.
Os05g0566900	Hypothetical conserved gene.
Os05g0567100	Aspartic proteinase oryzasin 1 precursor (EC 3.4.23.-).
Os05g0567200	Similar to WRKY transcription factor 43.
Os05g0567300	Similar to GTP-binding protein era.
Os05g0567400	Ribosomal RNA methyltransferase J domain containing protein.
Os05g0567500	HhH-GPD domain domain containing protein.
Os05g0567600	Similar to SANT/MYB protein.
Os05g0567650	Hypothetical protein.
Os05g0567700	Similar to Integral membrane protein.
Os05g0567800	Similar to Integral membrane protein.
Os05g0567850	Hypothetical protein.
Os05g0567900	Hypothetical conserved gene.
Os05g0568000	Similar to FAE1.
Os05g0568100	Similar to Iron sulfur cluster assembly protein 1, mitochondrial precursor (Iron sulfur cluster scaffold protein 1).
Os05g0568300	Similar to 50S ribosomal protein L12, chloroplast precursor (CL12).
Os05g0568600	Protein of unknown function DUF1645 family protein.
Os05g0568800	Protein of unknown function DUF1645 family protein.
Os05g0568900	Similar to Protease Do-like 1, chloroplast precursor (EC 3.4.21.-).
Os05g0569000	Hypothetical conserved gene.
Os05g0569100	Cyclin-like F-box domain containing protein.
Os05g0569200	Protein of unknown function DUF3143 domain containing protein.
Os05g0569300	Similar to G-box binding factor 1.
Os05g0569400	Similar to apospory-associated protein C.
Os05g0569450	Hypothetical protein.
Os05g0569500	Similar to Embryo-specific protein.
Os05g0569700	Similar to Glutamine amidotransferase, class I, active site.
Os05g0569750	Hypothetical protein.
Os05g0569800	Tho complex subunit 7 domain containing protein.
Os05g0569900	B-block binding subunit of TFIIIC domain containing protein.
Os05g0570000	Non-protein coding transcript.
Os05g0570200	Protein of unknown function DUF295 domain containing protein.
Os05g0570350	Protein of unknown function DUF295 domain containing protein.
Os05g0570375	Hypothetical protein.
Os05g0570400	Similar to CTP synthase.
Os05g0570900	Cupredoxin domain containing protein.
Os05g0571000	Similar to SPA1 (SUPPRESSOR OF PHYA-105 1); protein binding / signal transducer.
Os06g0116400	Nickel/cobalt transporter, high-affinity domain containing protein.
Os06g0116500	Pleckstrin homology-type domain containing protein.
Os06g0116600	Proteinase inhibitor, propeptide domain containing protein.
Os06g0116800	Similar to GFA2.
Os06g0116900	Conserved hypothetical protein.
Os06g0116933	Conserved hypothetical protein.
Os06g0117101	Hypothetical gene.
Os06g0117500	Hypothetical conserved gene.
Os06g0117800	Conserved hypothetical protein.
Os06g0117900	Non-protein coding transcript.
Os06g0118000	Peptidase A1 domain containing protein.
Os06g0118075	Hypothetical protein.
Os06g0118150	Similar to OSIGBa0106P14.9 protein.
Os06g0118301	Hypothetical conserved gene.
Os06g0118600	Similar to Mov34/MPN/PAD-1 family protein.
Os06g0118700	Peptidase A1 domain containing protein.
Os06g0118800	Conserved hypothetical protein.
Os06g0118900	Hypothetical conserved gene.
Os06g0118950	Non-protein coding transcript.
Os06g0119100	Hypothetical conserved gene.
Os06g0119200	Late embryogenesis abundant protein, LEA-14 domain containing protein.
Os06g0119300	Protein of unknown function DUF594 family protein.
Os06g0119600	Peptidase aspartic, catalytic domain containing protein.
Os06g0119700	Hypothetical protein.
Os06g0119800	Conserved hypothetical protein.
Os06g0119900	Late embryogenesis abundant protein, LEA-14 domain containing protein.
Os06g0120050	Non-protein coding transcript.
Os06g0120200	Protein of unknown function DUF594 family protein.
Os06g0120466	Hypothetical protein.
Os06g0120732	Similar to ATP synthase subunit beta (Fragment).
Os06g0121000	Conserved hypothetical protein.
Os06g0121200	Protein of unknown function DUF594 family protein.
Os06g0121300	Conserved hypothetical protein.
Os06g0121400	Conserved hypothetical protein.
Os06g0121500	Peptidase A1 domain containing protein.
Os06g0121600	Conserved hypothetical protein.
Os06g0121650	Conserved hypothetical protein.
Os06g0121700	Conserved hypothetical protein.
Os06g0121800	Hypothetical conserved gene.
Os06g0122001	Hypothetical protein.
Os06g0122200	Protein of unknown function DUF594 domain containing protein.
Os06g0122500	Conserved hypothetical protein.
Os06g0122600	Peptidase C48, SUMO/Sentrin/Ubl1 domain containing protein.
Os06g0122800	Hypothetical conserved gene.
Os06g0594940	Non-protein coding transcript.
Os06g0595180	Conserved hypothetical protein.
Os06g0595433	Transposase, IS4-like domain containing protein.
Os06g0595566	Hypothetical protein.
Os06g0595700	Myb/SANT-like domain domain containing protein.
Os06g0595800	Transferase family protein.
Os06g0595900	SPOC domain-containing protein, Regulator of leaf inclination
Os06g0596200	Conserved hypothetical protein.
Os06g0596300	Similar to Acyl-ACP thioesterase (Fragment).
Os06g0597000	Similar to Auxin-responsive protein IAA23.
Os06g0597200	Similar to DNA-binding protein phosphatase 2C.
Os06g0597250	Similar to B protein.
Os06g0597400	PINHEAD/ZWILLE (PNH/ZLL) homologous protein, Shoot apical meristem (SAM) maintenance and leaf development
Os06g0597500	Pentatricopeptide repeat protein, Regulation of inflorescence branch development
Os06g0597600	Aromatic-ring hydroxylase family protein.
Os06g0597800	FAR1 domain containing protein.
Os06g0597900	SOUL haem-binding protein domain containing protein.
Os06g0598800	Similar to Fatty acid elongase 1-like protein.
Os06g0598850	Hypothetical protein.
Os06g0598900	Hypothetical gene.
Os06g0599200	Cytochrome P450 family protein.
Os06g0599400	Conserved hypothetical protein.
Os06g0599700	Conserved hypothetical protein.
Os06g0712500	Similar to Glycosyltransferase QUASIMODO1 (EC 2.4.1.-).
Os06g0712550	Hypothetical protein.
Os06g0712600	Similar to SHI.
Os06g0712700	Transcription factor, Development of lodicules and stamens
Os06g0712800	Similar to Ankyrin-like protein.
Os06g0712900	tRNA-dihydrouridine synthase domain containing protein.
Os06g0713000	Zinc finger, B-box domain containing protein.
Os06g0713100	Protein of unknown function DUF1640 family protein.
Os06g0713201	Non-protein coding transcript.
Os06g0713300	Conserved hypothetical protein.
Os06g0713400	Cyclin-like F-box domain containing protein.
Os06g0713600	Non-protein coding transcript.
Os06g0713800	Alpha-amylase isozyme 2A precursor (EC 3.2.1.1) (1, 4-alpha-D-glucan glucanohydrolase).
Os06g0713900	Hypothetical conserved gene.
Os06g0714000	Uncharacterised protein family UPF0183 domain containing protein.
Os06g0714100	Complex 1 LYR protein family protein.
Os06g0714200	Similar to calcium dependent protein kinase1.
Os06g0714300	Auxin responsive SAUR protein family protein.
Os06g0714366	Hypothetical protein.
Os06g0714400	Conserved hypothetical protein.
Os06g0714432	Non-protein coding transcript.
Os06g0714500	ATPase, AAA-type, core domain containing protein.
Os06g0714600	Small G protein, Negative regulation of brassinosteroid signaling
Os06g0714700	Conserved hypothetical protein.
Os06g0714800	Protein of unknown function DUF581 family protein.
Os06g0714900	Serine/threonine protein kinase domain containing protein.
Os06g0714950	Hypothetical gene.
Os06g0714951	Hypothetical gene.
Os06g0715000	UV radiation resistance protein/autophagy-related protein 14 domain containing protein.
Os06g0715100	Similar to Novel plant SNARE 11 (AtNPSN11).
Os06g0715200	Conserved hypothetical protein.
Os06g0715300	Similar to CEL5=CELLULASE 5 (Fragment).
Os06g0715350	Hypothetical protein.
Os06g0715400	t-snare domain containing protein.
Os06g0715500	Similar to Translocon-associated protein alpha subunit precursor (TRAP-alpha) (Signal sequence receptor alpha subunit) (SSR-alpha).
Os06g0715550	Non-protein coding transcript.
Os06g0715600	Brain and reproductive organ-expressed family protein.
Os06g0715650	Non-protein coding transcript.
Os06g0715700	Protein of unknown function DUF803 family protein.
Os06g0716000	Hypothetical conserved gene.
Os06g0716050	Hypothetical gene.
Os06g0716100	Similar to Chaperone protein dnaJ.
Os06g0716200	Thaumatin, pathogenesis-related family protein.
Os06g0716401	Hypothetical gene.
Os06g0723650	Conserved hypothetical protein.
Os06g0723900	Hypothetical conserved gene.
Os06g0724000	Basic leucine zipper (bZIP)-containing transcription factor
Os06g0724100	Zinc finger, RING/FYVE/PHD-type domain containing protein.
Os06g0724200	Conserved hypothetical protein.
Os06g0724300	Protein of unknown function DUF616 family protein.
Os06g0724400	Zinc finger, Zim17-type family protein.
Os06g0724500	WD40 repeat-like domain containing protein.
Os06g0724600	Similar to transformer-2 protein.
Os06g0724650	Hypothetical gene.
Os06g0724700	Phosphatidylinositol 3- and 4-kinase, catalytic domain containing protein.
Os06g0724800	Basic helix-loop-helix dimerisation region bHLH domain containing protein.
Os06g0724900	Raf-Like MAPKKK, Mechanical tissue formation at the leaf lamina joint
Os06g0725000	Similar to Senescence-associated protein DIN1.
Os06g0725100	Lipase, GDSL domain containing protein.
Os06g0725150	Hypothetical protein.
Os06g0725200	Lipase, GDSL domain containing protein.
Os06g0725250	Hypothetical protein.
Os06g0725300	Barwin-related endoglucanase domain containing protein.
Os06g0725350	Hypothetical gene.
Os06g0725400	Similar to BLE1 protein.
Os06g0725500	Protein of unknown function DUF241, plant family protein.
Os06g0725550	Hypothetical protein.
Os06g0725700	Protein of unknown function DUF241, plant family protein.
Os06g0725800	Hypothetical conserved gene.
Os06g0725900	Similar to cDNA clone:J013001F19, full insert sequence.
Os06g0726100	Similar to Seed chitinase-c.
Os06g0726200	Similar to Chitinase 1.
Os06g0726300	NAC transcription factor, Drought and cold stress tolerance
Os06g0726400	Branching enzyme-I precursor (Starch-branching enzyme I) (1, 4-alpha- glucan branching enzyme I).
Os06g0726501	Non-protein coding transcript.
Os06g0726600	Conserved hypothetical protein.
Os06g0726800	G2/mitotic-specific cyclin 2 (B-like cyclin) (CycOs2).
Os06g0726850	Hypothetical protein.
Os06g0726900	Armadillo domain containing protein.
Os06g0727000	Zinc finger, C2H2-type domain containing protein.
Os06g0727200	Catalase isozyme B (EC 1.11.1.6) (CAT-B).
Os06g0727300	Similar to glycosyltransferase, family GT8.
Os06g0727400	Similar to Protein kinase APK1A, chloroplast precursor (EC 2.7.1.-).
Os06g0727500	Hypothetical protein.
Os06g0727600	Similar to Lysine ketoglutarate reductase trans-splicing related 1.
Os06g0727700	Protein of unknown function DUF707 family protein.
Os06g0727800	Similar to predicted protein.
Os06g0727900	Domain of unknown function DUF23 domain containing protein.
Os06g0727950	Hypothetical protein.
Os06g0728000	HMG1 protein (HMGB1).
Os06g0728200	Hypothetical conserved gene.
Os06g0728300	Hypothetical gene.
Os06g0728500	Conserved hypothetical protein.
Os06g0728550	Non-protein coding transcript.
Os06g0728600	EPS15 homology (EH) domain containing protein.
Os07g0109100	Protein of unknown function DUF594 family protein.
Os07g0109300	Similar to 36I5.7.
Os07g0109400	Conserved hypothetical protein.
Os07g0109500	Ribosomal protein L13 family protein.
Os07g0109600	Leo1-like protein family protein.
Os07g0109700	Conserved hypothetical protein.
Os07g0109800	Conserved hypothetical protein.
Os07g0110000	Conserved hypothetical protein.
Os07g0110100	Conserved hypothetical protein.
Os07g0110200	Similar to GTP-binding protein-related.
Os07g0110300	Similar to Adrenodoxin.
Os07g0110400	Hypothetical conserved gene.
Os07g0110500	Conserved hypothetical protein.
Os07g0110650	Hypothetical gene.
Os07g0110800	Conserved hypothetical protein.
Os07g0110900	Conserved hypothetical protein.
Os07g0111100	Conserved hypothetical protein.
Os07g0111400	WRKY transcription factor 29.
Os07g0111600	Similar to hydrolase/ protein serine/threonine phosphatase.
Os07g0111700	Flavin monooxygenase FMO domain containing protein.
Os07g0111800	Conserved hypothetical protein.
Os07g0111900	Flavin-containing monooxygenase FMO family protein.
Os07g0112000	Dimethylaniline monooxygenase-like protein.
Os07g0112100	Similar to J023132I08, full insert sequence.
Os07g0112300	3'-5' exonuclease domain containing protein.
Os07g0112351	Hypothetical protein.
Os07g0112400	3&apos;-5&apos; exonuclease domain containing protein.
Os07g0112600	Conserved hypothetical protein.
Os07g0112700	Cupredoxin domain containing protein.
Os07g0112800	Similar to Eukaryotic translation initiation factor 5A-4 (eIF-5A-4).
Os07g0113000	Domain of unknown function DUF223 domain containing protein.
Os07g0113100	Similar to X1 (Fragment).
Os07g0113101	Conserved hypothetical protein.
Os07g0113200	Conserved hypothetical protein.
Os07g0113300	Hypothetical conserved gene.
Os07g0113500	Pentatricopeptide repeat domain containing protein.
Os07g0113600	Hypothetical conserved gene.
Os07g0113700	Tetratricopeptide-like helical domain containing protein.
Os07g0114000	Similar to Protein phosphatase 2C-like.
Os07g0115200	Conserved hypothetical protein.
Os07g0115300	Similar to Peroxidase2 precursor (EC 1.11.1.7).
Os07g0115350	Hypothetical protein.
Os07g0115500	Hypothetical protein.
Os07g0115600	Protein of unknown function DUF566 domain containing protein.
Os07g0115650	Non-protein coding transcript.
Os07g0115700	Hypothetical conserved gene.
Os07g0115720	Conserved hypothetical protein.
Os07g0115800	Hypothetical conserved gene.
Os07g0116050	Transposase, IS4-like domain containing protein.
Os07g0116600	Similar to HLS1 (HOOKLESS 1); N-acetyltransferase.
Os07g0116800	Hypothetical conserved gene.
Os07g0116900	Conserved hypothetical protein.
Os07g0117000	NB-ARC domain containing protein.
Os07g0117200	NB-ARC domain containing protein.
Os07g0117300	NB-ARC domain containing protein.
Os07g0117350	Hypothetical conserved gene.
Os07g0117400	NB-ARC domain containing protein.
Os07g0117600	Conserved hypothetical protein.
Os07g0117800	Hypothetical conserved gene.
Os07g0117900	NB-ARC domain containing protein.
Os07g0118000	Hypothetical conserved gene.
Os07g0118200	Protein of unknown function DUF538 domain containing protein.
Os07g0118250	Protein of unknown function DUF538 family protein.
Os07g0118300	Similar to predicted protein.
Os07g0118800	F-box domain, Skp2-like domain containing protein.
Os07g0118900	Cyclin-like F-box domain containing protein.
Os07g0119000	Similar to MAP3K gamma protein kinase (Fragment).
Os07g0119100	Hypothetical conserved gene.
Os07g0119300	Homeodomain-related domain containing protein.
Os07g0119400	Ascorbate oxidase, Abiotic stress response
Os07g0119475	Hypothetical protein.
Os07g0119600	Conserved hypothetical protein.
Os07g0119800	Protein of unknown function DUF538 domain containing protein.
Os07g0120000	Similar to predicted protein.
Os07g0120051	Similar to predicted protein.
Os07g0120100	Protein of unknown function DUF538 family protein.
Os07g0120200	F-box domain, Skp2-like domain containing protein.
Os07g0120300	Similar to predicted protein.
Os07g0120400	Cyclin-like F-box domain containing protein.
Os07g0120500	Similar to predicted protein.
Os07g0120650	Protein of unknown function DUF538 family protein.
Os07g0120700	Conserved hypothetical protein.
Os07g0120800	Protein of unknown function DUF1719, Oryza sativa family protein.
Os07g0120900	Protein of unknown function DUF1719, Oryza sativa family protein.
Os07g0121000	Protein of unknown function DUF1719, Oryza sativa family protein.
Os07g0121100	Protein of unknown function DUF1719, Oryza sativa family protein.
Os07g0121200	Similar to LRR receptor-like kinase.
Os07g0128800	Similar to PR1a protein.
Os07g0129100	Conserved hypothetical protein.
Os07g0129200	Pathogenesis-related 1a protein, Regulation of abiotic stress responses
Os07g0129300	Similar to PR1a protein.
Os07g0129700	KNOTTED-type homeodomain protein, KNOX protein, Shoot formation during embryogenesis, Control of seed shattering, Control of internode development, Repression of lignin biosynthesis
Os07g0129800	Similar to lectin-like receptor kinase 7.
Os07g0129900	Similar to lectin-like receptor kinase 7.
Os07g0130000	F-box domain, Skp2-like domain containing protein.
Os07g0130100	Similar to Resistance protein candidate (Fragment).
Os07g0130200	Similar to Resistance protein candidate (Fragment).
Os07g0130400	Similar to Lectin-like receptor kinase 7;2.
Os07g0130450	Hypothetical protein.
Os07g0130500	Hypothetical gene.
Os07g0130800	Protein kinase, catalytic domain domain containing protein.
Os07g0131001	Hypothetical protein.
Os07g0131250	Similar to Hexose transporter HT2.
Os07g0131375	Protein kinase, catalytic domain domain containing protein.
Os07g0131500	Similar to lectin-like receptor kinase 7.
Os07g0131600	Similar to Monosaccharide transporter.
Os07g0131725	Hypothetical protein.
Os07g0131850	Hypothetical gene.
Os07g0132001	Non-protein coding transcript.
Os07g0132300	Conserved hypothetical protein.
Os07g0132400	Hypothetical gene.
Os07g0132500	Similar to Resistance protein candidate (Fragment).
Os07g0132600	Similar to OSIGBa0103O01.10 protein.
Os07g0132700	Hypothetical conserved gene.
Os07g0132800	Hypothetical gene.
Os07g0133000	Similar to lectin-like receptor kinase 7.
Os07g0133025	Hypothetical protein.
Os07g0133100	Concanavalin A-like lectin/glucanase, subgroup domain containing protein.
Os07g0133500	Protein of unknown function DUF1005 family protein.
Os07g0133601	Hypothetical protein.
Os07g0133700	Similar to FK506 binding protein.
Os07g0134000	Amino acid permease, Transport of amino acids
Os07g0134101	Hypothetical protein.
Os07g0134200	Receptor-like protein kinase 3.
Os07g0134400	Similar to bacterial transferase hexapeptide repeat-containing protein.
Os07g0201500	UDP-glucuronosyl/UDP-glucosyltransferase domain containing protein.
Os07g0201800	UDP-glucuronosyl/UDP-glucosyltransferase domain containing protein.
Os07g0202000	UDP-glucuronosyl/UDP-glucosyltransferase family protein.
Os07g0202100	Similar to ATP-dependent RNA helicase ded1.
Os07g0202300	Similar to Mitosis protein dim1.
Os07g0202400	Conserved hypothetical protein.
Os07g0202900	Similar to mitochondrial 28S ribosomal protein S29-related.
Os07g0203275	Ribosomal protein S1, RNA-binding domain domain containing protein.
Os07g0203300	Nucleic acid-binding, OB-fold domain containing protein.
Os07g0203500	Conserved hypothetical protein.
Os07g0203700	Cleavage and polyadenylation specificity factor, A subunit, C-terminal domain containing protein.
Os07g0203800	Conserved hypothetical protein.
Os07g0203900	Pentatricopeptide repeat domain containing protein.
Os07g0203925	Similar to ATP binding protein.
Os07g0203950	Non-protein coding transcript.
Os07g0204000	Pathogenesis-related transcriptional factor/ERF, DNA-binding domain containing protein.
Os07g0204100	Conserved hypothetical protein.
Os07g0204250	Hypothetical protein.
Os07g0204400	Conserved hypothetical protein.
Os07g0204500	Survival protein SurE family protein.
Os07g0204800	Non-protein coding transcript.
Os07g0204900	Similar to Zeta-carotene desaturase.
Os07g0205000	Similar to Cytochrome-C reductase 14 kDa subunit (EC 1.10.2.2) (Fragment).
Os07g0205200	Hypothetical conserved gene.
Os07g0205350	Non-protein coding transcript.
Os07g0205500	Protein of unknown function DUF239, plant domain containing protein.
Os07g0205600	Hypothetical protein.
Os07g0205700	Similar to Xaa-Pro dipeptidase (EC 3.4.-.-).
Os07g0205900	Armadillo-type fold domain containing protein.
Os07g0206300	Conserved hypothetical protein.
Os07g0206400	13 kDa prolamin precursor.
Os07g0206500	13 kDa prolamin precursor.
Os07g0206600	Similar to Hexose transporter.
Os07g0206650	Hypothetical gene.
Os07g0206700	Cycloartenol-C-24-methyltransferase 1 (EC 2.1.1.41) (24-sterol C- methyltransferase 1) (Sterol C-methyltransferase 1).
Os07g0206750	Hypothetical gene.
Os07g0206800	Hypothetical conserved gene.
Os07g0206850	Hypothetical gene.
Os07g0206900	Protein of unknown function DUF642 domain containing protein.
Os08g0164300	Protein of unknown function DUF569 family protein.
Os08g0165300	Conserved hypothetical protein.
Os08g0165601	Hypothetical conserved gene.
Os08g0165800	Hypothetical protein.
Os08g0165901	Similar to H0402C08.3 protein.
Os08g0166400	Zinc finger, PMZ-type domain containing protein.
Os08g0166500	Conserved hypothetical protein.
Os08g0166750	Hypothetical protein.
Os08g0167000	ABC transporter-like domain containing protein.
Os08g0167166	Hypothetical gene.
Os08g0167249	Similar to CTV.15.
Os08g0167400	Hypothetical conserved gene.
Os08g0167500	Protein of unknown function DUF1817 domain containing protein.
Os08g0167800	Similar to Sesquiterpene synthase.
Os08g0168000	Similar to Sesquiterpene synthase.
Os08g0168400	Similar to Sesquiterpene synthase.
Os08g0168700	Similar to cytokinin-O-glucosyltransferase 2.
Os08g0168900	Non-protein coding transcript.
Os08g0169100	Hypothetical gene.
Os08g0169300	Similar to Flavonoid 7-O-methyltransferase.
Os08g0169400	Similar to cytokinin-O-glucosyltransferase 2.
Os08g0169500	Non-protein coding transcript.
Os09g0282701	Similar to cDNA clone:001-102-C05, full insert sequence.
Os09g0283200	Hypothetical conserved gene.
Os09g0283600	Zinc finger, C6HC-type domain containing protein.
Os09g0283801	Hypothetical conserved gene.
Os09g0283850	Hypothetical gene.
Os09g0284200	Similar to Serine/threonine protein phosphatase.
Os09g0284250	Hypothetical gene.
Os09g0284300	Conserved hypothetical protein.
Os09g0284400	GrpE nucleotide exchange factor domain containing protein.
Os09g0284600	Similar to enhancer of polycomb-like protein101.
Os09g0284800	Hypothetical conserved gene.
Os09g0285800	Hypothetical protein.
Os09g0286300	Hypothetical conserved gene.
Os09g0287000	Similar to Ethylene-responsive transcription factor 5 (Ethylene-responsive element binding factor 5) (EREBP-5) (AtERF5).
Os09g0287300	Similar to predicted protein.
Os09g0287500	Protein of unknown function DUF565 family protein.
Os09g0289100	Conserved hypothetical protein.
Os09g0290900	Similar to H1005F08.16 protein.
Os09g0333000	ABC transporter-like domain containing protein.
Os09g0333500	ABC transporter-like domain containing protein.
Os09g0333600	Similar to PDR20.
Os09g0334050	Hypothetical gene.
Os09g0334500	WRKY transcription factor, Tolerance to phosphate starvation, Regulator of Fe starvation and cold stress
Os09g0334600	Similar to Cytochrome b5.
Os09g0334800	Similar to protein kinase.
Os09g0334900	Ankyrin repeat domain containing protein.
Os09g0336600	Non-protein coding transcript.
Os09g0336775	Non-protein coding transcript.
Os09g0337300	Ankyrin repeat containing protein.
Os09g0337500	Conserved hypothetical protein.
Os09g0355400	Protein kinase, core domain containing protein.
Os09g0356000	Similar to OsD305.
Os09g0356100	Similar to H1005F08.16 protein.
Os09g0356200	Malectin-like carbohydrate-binding domain domain containing protein.
Os09g0356300	Hypothetical conserved gene.
Os09g0356800	Protein kinase, core domain containing protein.
Os09g0357250	Conserved hypothetical protein.
Os09g0357300	Hypothetical protein.
Os09g0357400	Disease resistance protein domain containing protein.
Os09g0357850	Similar to POT family domain containing protein, expressed.
Os09g0358000	Similar to OsD305.
Os09g0358050	Non-protein coding transcript.
Os09g0358100	Hypothetical conserved gene.
Os09g0358300	Non-protein coding transcript.
Os09g0358500	Hypothetical conserved gene.
Os09g0448100	Cyclin-like F-box domain containing protein.
Os09g0448150	Similar to Carboxyl-terminal proteinase.
Os09g0448200	Similar to High-affinity potassium transporter.
Os09g0448500	Transcriptional activator, Regulation of grain shape
Os09g0448900	Conserved hypothetical protein.
Os09g0449000	Hypothetical conserved gene.
Os09g0449400	Hypothetical conserved gene.
Os09g0449500	Similar to Clathrin assembly protein.
Os09g0449600	Similar to F-box protein interaction domain containing protein, expressed.
Os09g0449650	Conserved hypothetical protein.
Os09g0449700	Hypothetical gene.
Os09g0449800	Conserved hypothetical protein.
Os09g0450200	Conserved hypothetical protein.
Os09g0450300	MAP65/ASE1 family protein.
Os09g0450600	Similar to Protein HVA22.
Os09g0450700	Conserved hypothetical protein.
Os09g0451000	ACC oxidase, Ethylene biosynthesis
Os09g0451133	Hypothetical gene.
Os09g0451266	Hypothetical gene.
Os09g0451400	ACC oxidase, Ethylene biosynthesis
Os09g0451500	Similar to protein disulfide isomerase.
Os09g0451700	Protein of unknown function DUF573 family protein.
Os09g0451800	Protein of unknown function DUF1644 family protein.
Os09g0452200	Lysin motif-containing protein, Pattern recognition receptor, Peptidoglycan and chitin perception in innate immunity
Os09g0452300	Similar to cDNA, clone: J065054A13, full insert sequence.
Os09g0452400	Peptidase A1 domain containing protein.
Os09g0452700	Ubiquitin.
Os09g0452750	Non-protein coding transcript.
Os09g0452800	Peptidase A1 domain containing protein.
Os09g0452900	Glycosyl transferase, family 31 protein.
Os09g0453000	Similar to transmembrane protein 50A.
Os09g0453100	Conserved hypothetical protein.
Os09g0453200	Similar to transmembrane emp24 domain-containing protein 10.
Os09g0453300	Annexin family protein.
Os09g0453400	Peptidase S26A, signal peptidase I family protein.
Os09g0453500	Spectrin repeat containing protein.
Os09g0453700	Peptidase S9A, prolyl oligopeptidase family protein.
Os09g0453800	1-aminocyclopropane-1-carboxylate synthase family protein.
Os09g0453900	MORN motif domain containing protein.
Os10g0171500	Similar to Cytochrome P450 CYP76H18.
Os10g0172000	Hypothetical protein.
Os10g0172100	Similar to Cytochrome P450 family protein, expressed.
Os10g0172600	Similar to zinc finger (C3HC4-type RING finger) family protein.
Os10g0173000	Conserved hypothetical protein.
Os10g0173800	SAM dependent carboxyl methyltransferase domain containing protein.
Os10g0174548	Similar to Calcium binding EGF domain containing protein.
Os10g0174624	Hypothetical protein.
Os10g0174751	Hypothetical protein.
Os10g0174800	Similar to Protein kinase domain containing protein.
Os10g0175066	Similar to seed specific protein Bn15D17A.
Os10g0178200	Ankyrin repeat containing protein.
Os10g0178500	UDP-glucuronosyl/UDP-glucosyltransferase family protein.
Os10g0178800	Hypothetical conserved gene.
Os10g0179000	Hypothetical protein.
Os10g0179200	Similar to cytochrome P450.
Os10g0180000	NpGUT1 homolog.
Os10g0180600	Conserved hypothetical protein.
Os10g0180800	Hypothetical conserved gene.
Os10g0181100	Conserved hypothetical protein.
Os10g0181200	Similar to binding protein.
Os10g0181333	Hypothetical protein.
Os10g0181600	Methyltransferase type 11 domain containing protein.
Os10g0181700	ATP-binding region, ATPase-like domain containing protein.
Os10g0181800	Hypothetical protein.
Os10g0181900	Similar to OSIGBa0153E02-OSIGBa0093I20.19 protein.
Os10g0182000	Similar to Alanyl-tRNA synthetase, mitochondrial precursor (EC 6.1.1.7) (Alanine--tRNA ligase) (AlaRS).
Os10g0182300	Similar to predicted protein.
Os10g0320001	Hypothetical gene.
Os10g0320100	Similar to Flavonoid 3'-monooxygenase (EC 1.14.13.21) (Flavonoid 3'-hydroxylase) (Cytochrome P450 75B2).
Os10g0320201	Hypothetical protein.
Os10g0320300	Non-protein coding transcript.
Os10g0320400	Similar to ATP synthase gamma chain, mitochondrial precursor (EC 3.6.3.14).
Os10g0321700	Similar to Ribonucleoprotein like protein.
Os10g0322032	Conserved hypothetical protein.
Os10g0322300	Conserved hypothetical protein.
Os10g0322600	Hypothetical gene.
Os10g0323000	Conserved hypothetical protein.
Os11g0258700	Similar to Helix-loop-helix DNA-binding domain containing protein.
Os11g0258900	Conserved hypothetical protein.
Os11g0259700	Similar to SAM dependent carboxyl methyltransferase family protein.
Os11g0260100	SAM dependent carboxyl methyltransferase family protein.
Os11g0260200	Similar to Sulfotransferase domain containing protein, expressed.
Os11g0261300	Hypothetical protein.
Os11g0261500	Hypothetical conserved gene.
Os11g0261600	Similar to Subtilisin-like serine proteinase.
Os11g0261900	Metallophosphoesterase domain containing protein.
Os11g0262200	Hypothetical conserved gene.
Os11g0262500	Similar to F-box domain containing protein.
Os11g0262600	Conserved hypothetical protein.
Os11g0282800	Similar to POT family protein, expressed.
Os11g0282900	Hypothetical protein.
Os11g0283500	TGF-beta receptor, type I/II extracellular region family protein.
Os11g0284032	Similar to POT family protein.
Os11g0284300	Similar to POT family protein.
Os11g0284600	Glucoamylase, putatuve domain containing protein.
Os11g0284900	Similar to Phospholipid hydroperoxide glutathione peroxidase (EC 1.11.1.9).
Os11g0284950	Non-protein coding transcript.
Os11g0285000	Similar to Beta-amyrin synthase.
Os11g0285932	Non-protein coding transcript.
Os11g0286400	Similar to Cycloartenol synthase.
Os11g0286500	Conserved hypothetical protein.
Os11g0286800	Similar to Cycloartenol synthase.
Os11g0287000	Conserved hypothetical protein.
Os11g0287100	Similar to disulfide oxidoreductase/ monooxygenase/ oxidoreductase.
Os11g0448000	Protein kinase, catalytic domain domain containing protein.
Os11g0448100	Non-protein coding transcript.
Os11g0448400	RNA polymerase sigma factor, region 2 domain containing protein.
Os11g0448700	Conserved hypothetical protein.
Os11g0449600	Conserved hypothetical protein.
Os11g0450050	Conserved hypothetical protein.
Os11g0450400	Similar to Sulfotransferase domain containing protein, expressed.
Os11g0451051	Conserved hypothetical protein.
Os12g0487832	Hypothetical conserved gene.
Os12g0488300	Similar to ribosomal protein L22.
Os12g0488600	Similar to Ribosomal protein L4/L1 family protein.
Os12g0488700	Protein of unknown function DUF593 domain containing protein.
Os12g0488800	RNA polymerase II, Rpb4, core domain containing protein.
Os12g0488900	Armadillo-like helical domain containing protein.
Os12g0489100	Similar to Ubiquitin-specific protease 12.
Os12g0489200	Ubiquitin-specific protease 12.
Os12g0489300	Alba, DNA/RNA-binding protein family protein.
Os12g0489400	Hypothetical gene.
Os12g0489800	Similar to NBS-LRR protein (Fragment).
Os12g0490000	Hypothetical conserved gene.
Os12g0490050	Conserved hypothetical protein.
Os12g0490100	Pentatricopeptide repeat domain containing protein.
Os12g0490566	Similar to embryo-sac basal-endosperm-layer embryo-surrounding-region2.
Os12g0607000	Similar to Homocysteine S-methyltransferase 2 (EC 2.1.1.10) (S- methylmethionine:homocysteine methyltransferase 2) (SMM:Hcy S- methyltransferase 2) (ZmHMT-2).
Os12g0607100	Similar to Eukaryotic translation initiation factor 2 gamma subunit.
Os12g0607400	Hypothetical conserved gene.
Os12g0607800	Cyclin-like F-box domain containing protein.
Os12g0608025	Hypothetical protein.
Os12g0608500	Serine/threonine protein kinase-related domain containing protein.
Os12g0608600	Similar to Thiosulfate sulfurtransferase (EC 2.8.1.1) (Mercaptopyruvate sulfurtransferase Mst2/Rdh2) (EC 2.8.1.2).
Os12g0608633	Hypothetical protein.
Os12g0608666	Non-protein coding transcript.
Os12g0608700	Gnk2-homologous domain domain containing protein.
Os12g0608900	Protein of unknown function DUF26 domain containing protein.
Os12g0609000	Conserved hypothetical protein.
Os12g0609025	Conserved hypothetical protein.
Os12g0609050	Hypothetical conserved gene.
Os12g0609100	Conserved hypothetical protein.
Os12g0609200	Conserved hypothetical protein.
Os12g0609500	Glucose/ribitol dehydrogenase family protein.
Os12g0609600	Auxin responsive SAUR protein domain containing protein.
Os12g0609800	Similar to predicted protein.
Os12g0609900	Similar to F-box domain containing protein, expressed.
Os12g0610100	Conserved hypothetical protein.
Os12g0610200	Basic helix-loop-helix transcription factor, Regulation of grain size
Os12g0610250	Conserved hypothetical protein.
Os12g0610300	Hypothetical conserved gene.
Os12g0610500	SAM (and some other nucleotide) binding motif domain containing protein.
Os12g0610600	NAC transcription factor, Negative regulation of drought tolerance
Os12g0610800	Similar to UPF0497 membrane protein 3.
Os12g0610950	Conserved hypothetical protein.
Os12g0611000	Similar to Zinc-finger protein Lsd1.
Os12g0611100	Similar to serine/threonine-protein kinase receptor.
Os12g0611150	Non-protein coding transcript.
Os12g0611200	RNA helicase.
Os12g0611250	Hypothetical gene.
Os12g0611300	Similar to Patatin-like phospholipase family protein, expressed.
Os12g0611500	Similar to H0315A08.1 protein.
Os12g0611700	Conserved hypothetical protein.
Os12g0611900	Glycosyl transferase, family 17 protein.
Os12g0612100	Conserved hypothetical protein.
Os12g0612300	Conserved hypothetical protein.
Os12g0612400	Similar to S-locus protein 5 (Fragment).
Os12g0612500	Methyltransferase small domain containing protein.
Os12g0612625	Similar to Preprotein translocase, SecY subunit containing protein.
Os12g0612700	Class III homeodomain-leucine zipper (HD-Zip III) protein, Age-dependent leaf senescence
Os12g0612850	Hypothetical protein.

## Sheet: QTL regions
NO.	chr	region	start	stop	repeat
1	1	1-1	13307002	13607003	JX_indica
2	2	2-1	4777125	5077125	HN_japonica
3	2	2-2	7781117	8081117	JX_japonica
4	2	2-3	20169002	20469002	JX_japonica
5	2	2-4	24402515	24702515	HN_japonica
6	4	4-1	3556745	3856746	JX_whole
7	4	4-2	14786270	15086271	JX_whole
8	4	4-3	17077642	17377642	HN_indica, HN_whole
9	4	4-4	18800121	19100122	JX_whole
10	4	4-5	31011215	31311215	JX_japonica
11	4	4-6	34465913	34765914	JX_whole
12	5	5-1	511561	811561	HN_indica
13	5	5-2	912525	1212525	HN_whole
14	5	5-3	23443170	23856377	HN_whole, HN_japonica
15	5	5-4	24208364	24508364	JX_japonica
16	5	5-5	27912171	28458605	HN_whole, HN_japonica
17	6	6-1	906554	1206554	JX_japonica
18	6	6-2	23379824	23679825	JX_whole
19	6	6-3	30129068	30429068	HN_whole, HN_japonica
20	6	6-4	30728468	31028468	HN_whole
21	7	7-1	487177	787177	JX_japonica
22	7	7-2	825499	1125499	JX_japonica
23	7	7-3	1491799	1842807	HN_whole, JX_whole, HN_japonica
24	7	7-4	5476153	5776154	JX_indica
25	8	8-1	3766994	4066994	HN_japonica
26	9	9-1	6078750	6378750	HN_japonica
27	9	9-2	6389194	6689194	HN_japonica
28	9	9-3	9978425	10278426	JX_whole
29	9	9-4	11376334	11676334	HN_japonica
30	9	9-5	16747307	17047308	JX_indica
31	10	10-1	4920529	5220529	HN_indica
32	10	10-2	5376692	5676693	JX_whole
33	10	10-3	8619723	8919724	JX_whole
34	11	11-1	8580139	8880140	JX_whole
35	11	11-2	10094539	10394540	JX_whole
36	11	11-3	14889345	15189345	JX_japonica
37	12	12-1	18208822	18511255	HN_whole, HN_japonica
38	12	12-2	25637771	25937771	HN_whole

## Sheet: Candidate genes
Location	Subpopulation	ID	Chr	Start	Stop	Annotation
HN	jap	LOC_Os02g40710	2	24683633	24685205	Ammonium transporter 1 member 3
HN	jap	LOC_Os02g40730	2	24690884	24692884	Ammonium transporter 1 member 2
HN	jap	LOC_Os02g09810	2	5061962	5058716	amino acid transporter-like 6
JX	all	LOC_Os04g25800	4	14969824	14971484	cytokinin-O-glucosyltransferase 2
JX	jap	LOC_Os04g52479	4	31203525	31214741	NAL1
JX	all	LOC_Os04g58220	4	34669394	34671644	SUGAR TRANSPORTER
JX	all	LOC_Os04g58230	4	34672842	34674837	SUGAR TRANSPORTER
HN	all,jap	LOC_Os05g40330	5	23700670	23697738	auxin efflux carrier component
HN	all	LOC_Os05g48700	5	27912924	27910731	gibberellin 2-beta-dioxygenase,Gibberellin 2-oxidase
HN	all	LOC_Os05g48870	5	28034380	28039900	auxin response factor 15
HN	all,jap	LOC_Os05g48990	5	28100295	28105340	WUSCHEL-related homeobox 12/WOX12
HN	all	LOC_Os06g39590	6	23501973	23503503	OsIAA23
HN	all,jap	LOC_Os06g50040	6	30315668	30314749	OsSAUR29
JX	jap	LOC_Os07g02100	7	664612	666480	flavin-containing monooxygenase family protein
JX	jap	LOC_Os07g02120	7	673173	674781	flavin-containing monooxygenase family protein
JX	jap	LOC_Os07g02130	7	677501	678907	flavin-containing monooxygenase family protein
JX	jap	LOC_Os07g02140	7	685471	687222	flavin-containing monooxygenase family protein
HN	all,ind,jap	LOC_Os07g03910	7	1636881	1638610	SUGAR TRANSPORTER, major facilitator superfamily
HN	all,ind,jap	LOC_Os07g03960	7	1669310	1671406	SUGAR TRANSPORTER, MFS transporter
HN	all,ind,jap	LOC_Os07g04180	7	1794628	1788581	transmembrane amino acid transporter, OsAAP1
JX	ind	LOC_Os07g10490	7	5645594	5651228	zeta-carotene desaturase ZDS2
HN	jap	LOC_Os08g07200	8	4017920	4020079	Similar to cytokinin-O-glucosyltransferase 2
HN	jap	LOC_Os08g07270	8	4059111	4057594	Similar to cytokinin-O-glucosyltransferase 3
HN	ind	LOC_Os09g11290	9	6266198	6266539	indole-3-acetate beta-glucosyltransferase
JX	all	LOC_Os09g16510	9	10128825	10131136	WAKY74
HN	ind	LOC_Os09g27900	9	16963593	16965490	plastidic glucose transporter 1
HN	all	LOC_Os11g18044	11	10133345	10144004	peptide transporter PTR2
HN	all,jap	LOC_Os12g30824	12	18528700	18509843	terpene synthase
HN	all	LOC_Os12g41600	12	25745623	25744009	OsSAUR57
