# Supplementary material for: Genome-Wide Association Study of the Genetic Basis of Effective Tiller Number in Rice
Source: Rice (N Y). 2021 Jun 25;14:56. doi: 10.1186/s12284-021-00495-8 (PMC8233439; doi:10.1186/s12284-021-00495-8)
Supplement: Supplementary file 3 — Additional file 3: Table S3. Expression data of 27 ETN-associated genes. [file 12284_2021_495_MOESM3_ESM.xlsx]

## Sheet: R0
Note: P value were determined by student's t-test comparing 21DAT-49DAT and 56DAT-105DAT.
ID	14DAT	21DAT	28DAT	35DAT	42DAT	49DAT	56DAT	63DAT	70DAT	77DAT	84DAT	91DAT	98DAT	105DAT	P-value
LOC_Os02g40710	3101.1	4374.8	3978	4916.7	3682.5	3849.1	2255.4	5276.8	9138.6	9392.7	8843.4	7848.8	3949	1917.7	0.129137
LOC_Os02g40730	19685	11410	11741	7828.8	6692.1	4686.2	1988.9	2100.9	2956.3	2322.4	5229.7	3663.4	1007.8	468.03	0.00848025
LOC_Os02g09810	10812	8561.7	13996	7360.7	9554.1	14077	8794.4	4577.8	6257.6	5674.3	3355	3854	1138.6	310.22	0.00563895
LOC_Os04g25800	9668.3	8372.5	10917	10947	4670.3	4843.5	1681.3	2614.8	2581	1591	2437.2	1153.8	576.69	348.15	0.00893519
LOC_Os04g58220	1743.1	2147.4	1779.4	2056.8	1534.8	2100.2	2469.4	1156.5	1229	860.1	1074.3	873.88	485.82	606.25	0.00693535
LOC_Os04g58230	2167.4	3249.4	2492.2	2521.4	1911.8	2472.7	1940	3068.8	1545.8	2133.9	2136.2	1480.9	2947.7	2026.6	0.239459
LOC_Os05g40330	694.56	811.55	1188.4	760.92	993.11	858.49	1257.6	631.16	671.92	327.53	356.59	307.61	100.92	28.646	0.0150254
LOC_Os05g48700	1181.5	1366.7	1521.4	1125.4	1266.4	1099.4	758.06	909.18	824.41	1610.1	987.77	647.54	205.83	102.56	0.0186067
LOC_Os05g48870	773.77	1301.2	1780.4	1369.2	1318.1	2244.7	2170.7	1486.2	1329.4	595.61	771.1	759.13	129.89	36.63	0.0489432
LOC_Os06g39590	12259	22739	22181	19807	16351	20457	12157	8747.4	12619	4035.1	8317	8543.4	1552.8	559.93	3.29346e-05
LOC_Os06g50040	4739.5	7069.3	8059.2	8328.7	9415.9	22161	15184	9038.9	7783.8	1253.6	5580.5	6055.6	631.43	392.41	0.156913
LOC_Os07g02100	3934.3	6635.5	7069.1	6378.5	6105.1	7230.2	7567.1	5307.7	4774.5	2805	3552.7	3053	428.58	164.65	0.00735926
LOC_Os07g02120	34.109	43.501	21.828	38.375	36.206	81.155	159.52	177.7	131.07	79.008	117.45	45.721	28.299	8.7266	0.071281
LOC_Os07g02130	926.74	659.88	766.38	713.19	584.15	840.38	317.16	211.31	340.54	166.79	316.74	188.88	108.03	141.9	1.80534e-05
LOC_Os07g02140	5720.3	5508.9	6688.5	5615.1	4427.7	5091.8	5294.9	2507	2715	3155.9	3263.5	3600.2	4886.1	7343.4	0.0724588
LOC_Os07g03910	1437.2	1763.7	2932	2564.4	2363.8	4665	3902	2071.9	1933.8	1086.3	1441.9	1391.2	264.56	129.44	0.0686038
LOC_Os07g03960	1230.9	1106.2	1470	1262.1	1656.3	2926	3346.5	3024.1	2036.2	1595.4	1637.4	1483.9	409.57	140.27	0.961785
LOC_Os07g10490	3783.1	3988.8	5138.1	4287.6	4508.4	7816.5	5723.5	2841.4	3463.9	1825.3	2034.4	1895.2	277.61	84.397	0.0125834
LOC_Os08g07200	16.402	11.101	13.08	8.5511	11.528	16.456	11.912	11.011	13.122	20.413	22.365	21.5	74.57	66.192	0.0854745
LOC_Os09g27900	1305.9	1383.9	1357.3	1236.7	1181.8	2121.2	1023.8	748.86	955.64	461.89	603.46	481.51	121.05	58.894	0.00268483
LOC_Os11g18044	4264.9	9669.4	10706	7621.8	11214	13827	17285	9236.3	7400.6	4533	5417.5	3735.1	643.72	173.79	0.0636786
LOC_Os12g30824	46.083	174.69	317.23	266.34	884.93	643.95	1275.1	2442.5	1007.5	686.95	753.5	570.25	58.879	54.856	0.216602
LOC_Os12g41600	166.96	942.21	1457.7	1480.4	1049.9	2089.9	552.4	262.88	578.42	156.14	288.9	292.22	34.249	19.153	0.00314563
OsAAP1	1250.7	8510.3	12930	11466	11712	17939	15352	5110.6	5997.5	1973.8	3324.1	3992	296.67	63.408	0.0055064
DWL2	18.426	11.537	14.893	9.504	12.667	18.826	13.195	12.507	14.314	12.44	14.041	34.152	24.141	146.25	0.251865
NAL1	3470.8	5071.8	5721.2	5309.2	4486.8	8253	4022.9	2744	3969.3	1671.2	2678.6	2437.3	684.05	162.65	0.00257642
WRKY74	2936.5	3266.2	3133.3	3502.5	2549.4	4055.1	2352.5	1945.9	2248.4	1258	1719.9	1298.8	174.72	44.297	0.000508681

## Sheet: R12
Note: P value were determined by student's t-test comparing 21DAT-49DAT and 56DAT-105DAT.
ID	14DAT	21DAT	28DAT	35DAT	42DAT	49DAT	56DAT	63DAT	70DAT	77DAT	84DAT	91DAT	98DAT	105DAT	P-value
LOC_Os02g40710	1660.4	7627	7037.7	5224.6	11357	16158	5393.8	2840.9	17012	6642.5	7371.2	948.04	1089.2	2522	0.167769
LOC_Os02g40730	13103	10619	9329.2	5083.2	4881.9	8394.3	4362.6	1740.2	8778.2	698.41	2991.7	162.4	218.22	853.79	0.00787133
LOC_Os02g09810	1355.1	8368.5	12560	8954.7	8642.3	13650	11457	2273.6	2564.7	1420.5	1209.4	181.41	251.95	156.12	0.000757297
LOC_Os04g25800	3674.9	9323.1	6021	3656.8	2743.1	4999.9	2605.2	2183.7	2634.5	957.35	953.51	303.27	286.72	445.23	0.0207157
LOC_Os04g58220	1052.5	1294.5	1644.5	1451.2	1806.9	5415.1	4863.6	798.02	1083.7	773.11	775.39	575.93	453.63	691.57	0.287737
LOC_Os04g58230	2939.6	2041.3	1565.4	1769	1617.1	1861	1595.3	3397.9	1935.5	1916.2	2178.5	2160.2	2804.2	2258.6	0.0439822
LOC_Os05g40330	235.03	301.28	565.32	509.39	763.42	705.94	443.62	137.6	221.72	109.77	185.34	45.038	24.744	36.684	0.00319448
LOC_Os05g48700	762.07	4260.8	4794.6	3954.7	3410.9	3014	1687.8	725.46	1563.2	323.48	575.78	48.567	97.971	165.51	2.96075e-05
LOC_Os05g48870	2068.9	4410	5860	5655.1	6665.2	7501	5659.8	1680.8	3750.4	1281	1830	346.66	237.38	298.94	0.000515064
LOC_Os06g39590	4483.1	12098	16524	13007	14547	18206	12335	5038.8	7451.3	1720.7	2027.5	281.63	244.25	249.19	0.000105706
LOC_Os06g50040	2456.4	12774	17754	16247	14636	30655	18049	9779.2	7266.2	1811.7	3227.4	759.14	379.1	341.6	0.00949012
LOC_Os07g02100	1574.3	4626.9	4982.8	5292.2	7468.8	7637.7	5811.8	1774	2722.2	799.5	1201.9	189.66	102.14	125.44	0.000739552
LOC_Os07g02120	56.441	19.351	39.109	14.754	39.486	59.477	116.08	68.118	106.37	34.438	36.104	66.651	39.264	11.178	0.126083
LOC_Os07g02130	444.62	417.01	802.19	635.32	569.58	818.48	322.37	149.34	253.85	183.9	183.71	167.42	133.28	159.01	0.00258653
LOC_Os07g02140	3897.3	4807.2	5849.8	4496.1	5362.6	6688.3	5362.1	3148.8	2701.3	4598.8	3665.3	5402.2	4842.2	7609.9	0.274261
LOC_Os07g03910	853.77	1656.8	2322	2385.8	3058.8	4007.4	3002	838.23	1315.7	503.49	743.56	240.66	190.3	122.11	0.00673539
LOC_Os07g03960	548.55	854.56	1411.1	1636.1	2072.8	2510.2	2764.6	860.08	1608.5	741.03	864.59	182.73	141.43	124.14	0.0928744
LOC_Os07g10490	1164.8	2549.9	3709.5	3494.1	3710.9	4356.4	3665.9	986.92	2049	412.64	818.05	103.6	67.521	117.67	0.000602846
LOC_Os08g07200	34.775	8.6487	7.7787	12.107	7.6452	12.906	19.923	29.504	19.641	64.605	50.22	111.82	79.475	87.372	0.00511132
LOC_Os09g27900	557.54	1625.9	1452.8	1338.5	1207.1	2479.1	1084.8	392.79	682.21	216.6	298.64	76.433	59.716	81.305	0.00218003
LOC_Os11g18044	263.6	1116.2	1574.5	1794.3	2902.5	2803.6	2485.6	452.99	842.67	142.02	313.5	53.03	29.138	22.403	0.00965235
LOC_Os12g30824	47.613	141.13	199.57	310.77	332.83	345.39	1112.5	260.66	535.11	331.02	564.61	88.886	36.969	45.434	0.453515
LOC_Os12g41600	167.21	1319.7	1414.4	1173.7	1312.6	2473.3	808.48	346.02	404.61	64.977	82.761	84.631	55.948	25.294	0.00309248
OsAAP1	195.32	2855.9	3875.9	3461.2	4908.8	3771.2	4286	935.01	810.11	172.9	289.88	21.802	19.569	20.013	0.000549155
DWL2	9.944	6.9143	8.3873	13.875	8.3051	13.893	22.051	25.198	9.2522	13.636	6.7213	40.626	60.075	48.399	0.0354875
NAL1	1431.7	8573.1	6190.9	5663.8	5357.5	6851.1	4364.8	1719.7	4421.7	875.36	1868.8	354.13	282.33	326.85	0.00016766
WRKY74	1336.7	2558	2710.1	2391.5	1914.9	4036.7	2765	1118.2	1955.1	428.61	535.22	70.409	51.293	79.581	0.00412457
