# Supplementary material for: Genome-Wide Association Study of the Genetic Basis of Effective Tiller Number in Rice
Source: Rice (N Y). 2021 Jun 25;14:56. doi: 10.1186/s12284-021-00495-8 (PMC8233439; doi:10.1186/s12284-021-00495-8)
Supplement: Supplementary file 4 — Additional file 4: Table S4. Potential transcription factors and their binding sites in the selected regions of OsPILS6b promoter. [file 12284_2021_495_MOESM4_ESM.xlsx]

## Sheet: Sheet1
Gene Id	TF Family	variation	start	stop	strand	score	p-value	q-value	matched sequence
LOC_Os07g13260	Dof	23701612	66	86	+	13.0152	1.47e-05	0.00142	cctgctttattgttttatctt
LOC_Os02g47810	Dof		64	84	-	12.4394	2.81e-05	0.00304	GATAAAACAATAAAGCAGGTA
LOC_Os05g37730	MYB		73	93	-	9.68293	7.28e-05	0.00685	AGAAGAGAAGATAAAACAATA
LOC_Os01g09640	MYB_related		5	19	+	10.1667	8.55e-05	0.0101	aatctcatcttttta
LOC_Os07g13260	Dof		74	94	+	9.68182	9.67e-05	0.00466	attgttttatcttctcttcta
LOC_Os07g38240	C2H2	23702201	19	25	-		8.11e-05	0.0139	TTGAAAA
LOC_Os09g31400	EIL		10	20	-		6.36e-06	0.00101	AAATGTATCTA
LOC_Os01g51154	MYB_related		65	74	-		3.03e-05	0.00477	AACCCTAAAT
LOC_Os01g46870	ERF	23701054	30	50	+	30.0714	1.34e-13	8.92e-12	ccgccgccgccgccgccgccg
LOC_Os01g46870	ERF		33	53	+	30.0714	1.34e-13	8.92e-12	ccgccgccgccgccgccgccg
LOC_Os01g12440	ERF		30	50	+	30.0714	1.34e-13	8.92e-12	ccgccgccgccgccgccgccg
LOC_Os01g12440	ERF		33	53	+	30.0714	1.34e-13	8.92e-12	ccgccgccgccgccgccgccg
LOC_Os04g32790	ERF		32	52	+	27.1667	3.65e-13	3.93e-11	gccgccgccgccgccgccgcc
LOC_Os04g32790	ERF		29	49	+	26.9545	6.17e-13	3.93e-11	accgccgccgccgccgccgcc
LOC_Os11g13840	ERF		28	47	+	26.6818	1.03e-12	1.45e-10	caccgccgccgccgccgccg
LOC_Os01g07480	LBD		32	52	+	29.2273	1.05e-12	7.87e-11	gccgccgccgccgccgccgcc
LOC_Os01g46870	ERF		27	47	+	29.1	1.06e-12	4.7e-11	ccaccgccgccgccgccgccg
LOC_Os01g12440	ERF		27	47	+	29.1	1.06e-12	4.7e-11	ccaccgccgccgccgccgccg
LOC_Os01g07480	LBD		29	49	+	29.1818	1.22e-12	7.87e-11	accgccgccgccgccgccgcc
LOC_Os01g07120	ERF		26	46	-	28.5352	3.9e-12	5.06e-10	GGCGGCGGCGGCGGCGGTGGC
LOC_Os11g13840	ERF		31	50	+	26.1515	7.24e-12	3.42e-10	cgccgccgccgccgccgccg
LOC_Os11g13840	ERF		34	53	+	26.1515	7.24e-12	3.42e-10	cgccgccgccgccgccgccg
LOC_Os01g07480	LBD		20	40	+	28.197	7.65e-12	3.3e-10	tcctccgccaccgccgccgcc
LOC_Os01g07120	ERF		29	49	-	27.662	1.81e-11	8.4e-10	GGCGGCGGCGGCGGCGGCGGT
LOC_Os01g07120	ERF		20	40	-	27.6197	1.94e-11	8.4e-10	GGCGGCGGCGGTGGCGGAGGA
LOC_Os02g42585	ERF		24	43	-	22.2273	1.96e-11	1.06e-09	GGCGGCGGCGGCGGTGGCGG
LOC_Os04g32790	ERF		35	55	+	25.5455	2.3e-11	9.78e-10	gccgccgccgccgccgccgac
LOC_Os02g42585	ERF		27	46	-	22.1818	2.37e-11	1.06e-09	GGCGGCGGCGGCGGCGGTGG
LOC_Os11g13840	ERF		22	41	+	25.6061	2.86e-11	8.59e-10	ctccgccaccgccgccgccg
LOC_Os11g13840	ERF		25	44	+	25.5606	3.03e-11	8.59e-10	cgccaccgccgccgccgccg
LOC_Os01g07120	ERF		32	52	-	27.2535	3.32e-11	1.08e-09	GGCGGCGGCGGCGGCGGCGGC
LOC_Os01g66590	LBD		30	50	+	25.9394	3.61e-11	2.34e-09	ccgccgccgccgccgccgccg
LOC_Os01g66590	LBD		33	53	+	25.9394	3.61e-11	2.34e-09	ccgccgccgccgccgccgccg
LOC_Os02g42585	ERF		30	49	-	22.0455	3.71e-11	1.06e-09	GGCGGCGGCGGCGGCGGCGG
LOC_Os02g42585	ERF		33	52	-	22.0455	3.71e-11	1.06e-09	GGCGGCGGCGGCGGCGGCGG
LOC_Os04g32790	ERF		26	46	+	25.2879	3.95e-11	1.26e-09	gccaccgccgccgccgccgcc
LOC_Os01g46870	ERF		24	44	+	27.1571	4.06e-11	1.35e-09	ccgccaccgccgccgccgccg
LOC_Os01g12440	ERF		24	44	+	27.1571	4.06e-11	1.35e-09	ccgccaccgccgccgccgccg
LOC_Os01g07480	LBD		26	46	+	27.0606	4.69e-11	1.31e-09	gccaccgccgccgccgccgcc
LOC_Os01g07120	ERF		23	43	-	27.0141	4.94e-11	1.28e-09	GGCGGCGGCGGCGGTGGCGGA
LOC_Os01g07480	LBD		23	43	+	27.0152	5.05e-11	1.31e-09	tccgccaccgccgccgccgcc
LOC_Os02g55380	ERF		29	47	-	24.7576	5.24e-11	6.84e-09	CGGCGGCGGCGGCGGCGGT
LOC_Os02g42585	ERF		36	55	-	21.8333	6.61e-11	1.52e-09	GTCGGCGGCGGCGGCGGCGG
LOC_Os01g66590	LBD		27	47	+	25.3333	1.09e-10	4.7e-09	ccaccgccgccgccgccgccg
LOC_Os06g09390	ERF		30	50	-	23.9697	1.1e-10	7.23e-09	CGGCGGCGGCGGCGGCGGCGG
LOC_Os06g09390	ERF		33	53	-	23.9697	1.1e-10	7.23e-09	CGGCGGCGGCGGCGGCGGCGG
LOC_Os01g07480	LBD		35	55	+	26.3636	1.23e-10	2.65e-09	gccgccgccgccgccgccgac
LOC_Os01g46870	ERF		36	56	+	26.2571	1.51e-10	4e-09	ccgccgccgccgccgccgacg
LOC_Os01g12440	ERF		36	56	+	26.2571	1.51e-10	4e-09	ccgccgccgccgccgccgacg
LOC_Os02g55380	ERF		32	50	-	23.9697	2.44e-10	1.06e-08	CGGCGGCGGCGGCGGCGGC
LOC_Os02g55380	ERF		35	53	-	23.9697	2.44e-10	1.06e-08	CGGCGGCGGCGGCGGCGGC
LOC_Os11g13840	ERF		37	56	+	24.3636	2.45e-10	5.78e-09	cgccgccgccgccgccgacg
LOC_Os01g46870	ERF		21	41	+	25.8714	2.52e-10	5.58e-09	cctccgccaccgccgccgccg
LOC_Os01g12440	ERF		21	41	+	25.8714	2.52e-10	5.58e-09	cctccgccaccgccgccgccg
LOC_Os02g42585	ERF		21	40	-	21.1667	3.71e-10	7.1e-09	GGCGGCGGCGGTGGCGGAGG
LOC_Os04g46240	ERF		27	41	+	23.7576	4.2e-10	3.76e-08	ccaccgccgccgccg
LOC_Os02g43820	ERF		27	41	+	23.7576	4.2e-10	3.75e-08	ccaccgccgccgccg
LOC_Os06g09390	ERF		27	47	-	23.2879	4.55e-10	1.99e-08	CGGCGGCGGCGGCGGCGGTGG
LOC_Os02g55380	ERF		23	41	-	23.6061	4.92e-10	1.6e-08	CGGCGGCGGCGGTGGCGGA
LOC_Os03g64260	ERF		31	45	+	21.9848	7.93e-10	3.88e-08	cgccgccgccgccgc
LOC_Os03g64260	ERF		34	48	+	21.9848	7.93e-10	3.88e-08	cgccgccgccgccgc
LOC_Os03g64260	ERF		37	51	+	21.9848	7.93e-10	3.88e-08	cgccgccgccgccgc
LOC_Os09g13940	ERF		30	44	+	22.6061	7.93e-10	2.68e-08	ccgccgccgccgccg
LOC_Os09g13940	ERF		33	47	+	22.6061	7.93e-10	2.68e-08	ccgccgccgccgccg
LOC_Os09g13940	ERF		36	50	+	22.6061	7.93e-10	2.68e-08	ccgccgccgccgccg
LOC_Os09g13940	ERF		39	53	+	22.6061	7.93e-10	2.68e-08	ccgccgccgccgccg
LOC_Os03g64260	ERF		25	39	+	21.8939	1.21e-09	4.45e-08	cgccaccgccgccgc
LOC_Os04g46240	ERF		30	44	+	23.6667	1.27e-09	3.76e-08	ccgccgccgccgccg
LOC_Os04g46240	ERF		33	47	+	23.6667	1.27e-09	3.76e-08	ccgccgccgccgccg
LOC_Os04g46240	ERF		36	50	+	23.6667	1.27e-09	3.76e-08	ccgccgccgccgccg
LOC_Os04g46240	ERF		39	53	+	23.6667	1.27e-09	3.76e-08	ccgccgccgccgccg
LOC_Os02g43820	ERF		30	44	+	23.6667	1.27e-09	3.75e-08	ccgccgccgccgccg
LOC_Os02g43820	ERF		33	47	+	23.6667	1.27e-09	3.75e-08	ccgccgccgccgccg
LOC_Os02g43820	ERF		36	50	+	23.6667	1.27e-09	3.75e-08	ccgccgccgccgccg
LOC_Os02g43820	ERF		39	53	+	23.6667	1.27e-09	3.75e-08	ccgccgccgccgccg
LOC_Os04g32790	ERF		23	43	+	23.0455	1.73e-09	4.41e-08	tccgccaccgccgccgccgcc
LOC_Os07g47330	ERF		30	44	+	21.2879	1.74e-09	6.45e-08	ccgccgccgccgccg
LOC_Os07g47330	ERF		33	47	+	21.2879	1.74e-09	6.45e-08	ccgccgccgccgccg
LOC_Os07g47330	ERF		36	50	+	21.2879	1.74e-09	6.45e-08	ccgccgccgccgccg
LOC_Os07g47330	ERF		39	53	+	21.2879	1.74e-09	6.45e-08	ccgccgccgccgccg
LOC_Os01g66590	LBD		24	44	+	23.3485	1.97e-09	6.4e-08	ccgccaccgccgccgccgccg
LOC_Os03g64260	ERF		28	42	+	21.6364	2.1e-09	6.19e-08	caccgccgccgccgc
LOC_Os09g13940	ERF		27	41	+	22.1061	2.16e-09	5.83e-08	ccaccgccgccgccg
LOC_Os02g55380	ERF		26	44	-	22.6667	2.18e-09	5.68e-08	CGGCGGCGGCGGCGGTGGC
LOC_Os01g07120	ERF		35	55	-	23.9437	2.3e-09	4.96e-08	GTCGGCGGCGGCGGCGGCGGC
LOC_Os06g09390	ERF		36	56	-	22.2727	2.8e-09	9.2e-08	CGTCGGCGGCGGCGGCGGCGG
LOC_Os07g47330	ERF		27	41	+	21.1061	3.05e-09	9.05e-08	ccaccgccgccgccg
LOC_Os11g13840	ERF		19	38	+	22.4697	3.23e-09	6.53e-08	atcctccgccaccgccgccg
LOC_Os04g57340	ERF		27	41	-	21.5909	3.69e-09	1.02e-07	CGGCGGCGGCGGTGG
LOC_Os04g57340	ERF		30	44	-	21.5909	3.69e-09	1.02e-07	CGGCGGCGGCGGCGG
LOC_Os04g57340	ERF		33	47	-	21.5909	3.69e-09	1.02e-07	CGGCGGCGGCGGCGG
LOC_Os04g57340	ERF		36	50	-	21.5909	3.69e-09	1.02e-07	CGGCGGCGGCGGCGG
LOC_Os04g57340	ERF		39	53	-	21.5909	3.69e-09	1.02e-07	CGGCGGCGGCGGCGG
LOC_Os04g32790	ERF		20	40	+	22.2879	4.86e-09	1.03e-07	tcctccgccaccgccgccgcc
LOC_Os01g66270	ERF		26	40	-	21.1364	5.29e-09	8.13e-07	GGCGGCGGCGGTGGC
LOC_Os01g66590	LBD		18	38	+	22.4697	5.68e-09	1.23e-07	aatcctccgccaccgccgccg
LOC_Os01g66590	LBD		21	41	+	22.4697	5.68e-09	1.23e-07	cctccgccaccgccgccgccg
LOC_Os03g09170	ERF		27	41	+	21.803	5.93e-09	2.42e-07	ccaccgccgccgccg
LOC_Os03g09170	ERF		30	44	+	21.5455	8.97e-09	2.42e-07	ccgccgccgccgccg
LOC_Os03g09170	ERF		33	47	+	21.5455	8.97e-09	2.42e-07	ccgccgccgccgccg
LOC_Os03g09170	ERF		36	50	+	21.5455	8.97e-09	2.42e-07	ccgccgccgccgccg
LOC_Os03g09170	ERF		39	53	+	21.5455	8.97e-09	2.42e-07	ccgccgccgccgccg
LOC_Os08g45110	ERF		26	40	-	20.7576	1.16e-08	1.72e-06	GGCGGCGGCGGTGGC
LOC_Os02g55380	ERF		20	38	-	21.3333	1.31e-08	2.85e-07	CGGCGGCGGTGGCGGAGGA
LOC_Os01g46870	ERF		18	38	+	21.8143	2.13e-08	4.04e-07	aatcctccgccaccgccgccg
LOC_Os01g12440	ERF		18	38	+	21.8143	2.13e-08	4.04e-07	aatcctccgccaccgccgccg
LOC_Os03g09170	ERF		24	38	+	20.8485	2.15e-08	4.85e-07	ccgccaccgccgccg
LOC_Os02g55380	ERF		38	56	-	20.9242	2.18e-08	4.07e-07	CGTCGGCGGCGGCGGCGGC
LOC_Os04g46240	ERF		24	38	+	21.303	2.27e-08	5.62e-07	ccgccaccgccgccg
LOC_Os02g43820	ERF		24	38	+	21.303	2.27e-08	5.61e-07	ccgccaccgccgccg
LOC_Os07g10410	ERF		30	44	+	18.2727	2.93e-08	7.96e-07	ccgccgccgccgccg
LOC_Os07g10410	ERF		33	47	+	18.2727	2.93e-08	7.96e-07	ccgccgccgccgccg
LOC_Os07g10410	ERF		36	50	+	18.2727	2.93e-08	7.96e-07	ccgccgccgccgccg
LOC_Os07g10410	ERF		39	53	+	18.2727	2.93e-08	7.96e-07	ccgccgccgccgccg
LOC_Os03g09170	ERF		21	35	+	20.5606	3.17e-08	6.13e-07	cctccgccaccgccg
LOC_Os09g13940	ERF		24	38	+	20.4091	3.18e-08	7.16e-07	ccgccaccgccgccg
LOC_Os04g32790	ERF		38	58	+	20.6667	3.36e-08	6.11e-07	gccgccgccgccgccgacgag
LOC_Os01g66270	ERF		32	46	-	19.5303	5.56e-08	2.14e-06	GGCGGCGGCGGCGGC
LOC_Os01g66270	ERF		35	49	-	19.5303	5.56e-08	2.14e-06	GGCGGCGGCGGCGGC
LOC_Os01g66270	ERF		38	52	-	19.5303	5.56e-08	2.14e-06	GGCGGCGGCGGCGGC
LOC_Os08g45110	ERF		32	46	-	19.5606	6.03e-08	2.25e-06	GGCGGCGGCGGCGGC
LOC_Os08g45110	ERF		35	49	-	19.5606	6.03e-08	2.25e-06	GGCGGCGGCGGCGGC
LOC_Os08g45110	ERF		38	52	-	19.5606	6.03e-08	2.25e-06	GGCGGCGGCGGCGGC
LOC_Os04g46240	ERF		21	35	+	20.1212	6.23e-08	1.32e-06	cctccgccaccgccg
LOC_Os02g43820	ERF		21	35	+	20.1212	6.23e-08	1.32e-06	cctccgccaccgccg
LOC_Os04g32790	ERF		41	61	+	19.9545	7.09e-08	1.13e-06	gccgccgccgccgacgagccc
LOC_Os01g66270	ERF		29	43	-	19.2727	7.53e-08	2.31e-06	GGCGGCGGCGGCGGT
LOC_Os08g45110	ERF		29	43	-	19.2727	8.51e-08	2.54e-06	GGCGGCGGCGGCGGT
LOC_Os03g15660	ERF		36	55	+	18.9545	8.92e-08	4.05e-06	ccgccgccgccgccgccgac
LOC_Os01g46870	ERF		39	59	+	20.1	9.37e-08	1.56e-06	ccgccgccgccgccgacgagc
LOC_Os01g12440	ERF		39	59	+	20.1	9.37e-08	1.56e-06	ccgccgccgccgccgacgagc
LOC_Os07g10410	ERF		24	38	+	17.6667	9.72e-08	2.11e-06	ccgccaccgccgccg
LOC_Os03g15660	ERF		21	40	+	18.7273	1.21e-07	4.05e-06	cctccgccaccgccgccgcc
LOC_Os07g47330	ERF		24	38	+	19	1.24e-07	3.06e-06	ccgccaccgccgccg
LOC_Os03g15660	ERF		24	43	+	18.697	1.25e-07	4.05e-06	ccgccaccgccgccgccgcc
LOC_Os03g15660	ERF		27	46	+	18.6818	1.28e-07	4.05e-06	ccaccgccgccgccgccgcc
LOC_Os04g57340	ERF		24	38	-	19.1515	1.3e-07	3e-06	CGGCGGCGGTGGCGG
LOC_Os01g60960	LBD		22	38	-	18.7879	1.37e-07	5.32e-06	CGGCGGCGGTGGCGGAG
LOC_Os03g07830	ERF		24	34	+	19.3636	1.37e-07	1.38e-05	ccgccaccgcc
LOC_Os01g66590	LBD		36	56	+	19.2121	1.45e-07	2.69e-06	ccgccgccgccgccgccgacg
LOC_Os01g60960	LBD		31	47	-	18.7121	1.49e-07	5.32e-06	CGGCGGCGGCGGCGGCG
LOC_Os01g60960	LBD		34	50	-	18.7121	1.49e-07	5.32e-06	CGGCGGCGGCGGCGGCG
LOC_Os01g60960	LBD		37	53	-	18.7121	1.49e-07	5.32e-06	CGGCGGCGGCGGCGGCG
LOC_Os07g10410	ERF		27	41	+	17.4091	1.49e-07	2.7e-06	ccaccgccgccgccg
LOC_Os03g09170	ERF		42	56	+	18.8788	1.88e-07	3.17e-06	ccgccgccgccgacg
LOC_Os01g66270	ERF		20	34	-	18.4545	1.91e-07	4.9e-06	GGCGGTGGCGGAGGA
LOC_Os03g15660	ERF		30	49	+	18.3333	1.98e-07	4.19e-06	ccgccgccgccgccgccgcc
LOC_Os03g15660	ERF		33	52	+	18.3333	1.98e-07	4.19e-06	ccgccgccgccgccgccgcc
LOC_Os01g46870	ERF		42	62	+	18.7	2.79e-07	4.12e-06	ccgccgccgccgacgagccct
LOC_Os01g12440	ERF		42	62	+	18.7	2.79e-07	4.12e-06	ccgccgccgccgacgagccct
LOC_Os06g09390	ERF		24	44	-	18.5455	2.87e-07	7.53e-06	CGGCGGCGGCGGCGGTGGCGG
LOC_Os02g42585	ERF		18	37	-	17.3788	2.88e-07	4.72e-06	GGCGGCGGTGGCGGAGGATT
LOC_Os09g13940	ERF		21	35	+	18.2727	3.32e-07	6.41e-06	cctccgccaccgccg
LOC_Os01g07480	LBD		38	58	+	18.1212	3.7e-07	6.83e-06	gccgccgccgccgccgacgag
LOC_Os03g64260	ERF		40	54	+	18.1364	3.96e-07	9.7e-06	cgccgccgccgccga
LOC_Os06g09390	ERF		42	62	-	17.8182	5.56e-07	1.22e-05	AGGGCTCGTCGGCGGCGGCGG
LOC_Os03g07830	ERF		30	40	+	18.1364	5.68e-07	1.38e-05	ccgccgccgcc
LOC_Os03g07830	ERF		33	43	+	18.1364	5.68e-07	1.38e-05	ccgccgccgcc
LOC_Os03g07830	ERF		36	46	+	18.1364	5.68e-07	1.38e-05	ccgccgccgcc
LOC_Os03g07830	ERF		39	49	+	18.1364	5.68e-07	1.38e-05	ccgccgccgcc
LOC_Os03g07830	ERF		42	52	+	18.1364	5.68e-07	1.38e-05	ccgccgccgcc
LOC_Os01g07480	LBD		17	37	+	17.2879	6.74e-07	1.09e-05	gaatcctccgccaccgccgcc
LOC_Os04g57340	ERF		21	35	-	17.4242	7.1e-07	1.4e-05	CGGCGGTGGCGGAGG
LOC_Os01g60960	LBD		28	44	-	17.1364	7.14e-07	2.04e-05	CGGCGGCGGCGGCGGTG
LOC_Os01g66270	ERF		41	55	-	17.1515	7.31e-07	1.6e-05	GTCGGCGGCGGCGGC
LOC_Os06g09390	ERF		39	59	-	17.4545	7.59e-07	1.42e-05	GCTCGTCGGCGGCGGCGGCGG
LOC_Os03g64260	ERF		22	36	+	17.3636	8.5e-07	1.78e-05	ctccgccaccgccgc
LOC_Os08g45110	ERF		20	34	-	17.0606	8.57e-07	1.82e-05	GGCGGTGGCGGAGGA
LOC_Os08g45110	ERF		41	55	-	17.0606	8.57e-07	1.82e-05	GTCGGCGGCGGCGGC
LOC_Os03g07830	ERF		27	37	+	17.0758	1.15e-06	2.39e-05	ccaccgccgcc
LOC_Os08g45110	ERF		23	37	-	16.6667	1.22e-06	2.27e-05	GGCGGCGGTGGCGGA
LOC_Os03g15660	ERF		15	34	+	16.5606	1.37e-06	2.48e-05	gtgaatcctccgccaccgcc
LOC_Os01g07120	ERF		38	58	-	16.3099	1.41e-06	2.61e-05	CTCGTCGGCGGCGGCGGCGGC
LOC_Os01g66270	ERF		23	37	-	16.4242	1.42e-06	2.72e-05	GGCGGCGGTGGCGGA
LOC_Os04g46240	ERF		42	56	+	16.3788	1.51e-06	2.79e-05	ccgccgccgccgacg
LOC_Os02g43820	ERF		42	56	+	16.3788	1.51e-06	2.79e-05	ccgccgccgccgacg
LOC_Os04g57340	ERF		42	56	-	16.3182	1.76e-06	3.03e-05	CGTCGGCGGCGGCGG
LOC_Os07g47330	ERF		42	56	+	16.0909	2.32e-06	4.92e-05	ccgccgccgccgacg
LOC_Os11g13840	ERF		16	35	+	15.3636	2.52e-06	4.46e-05	tgaatcctccgccaccgccg
LOC_Os03g15660	ERF		18	37	+	15.8939	2.53e-06	4.01e-05	aatcctccgccaccgccgcc
LOC_Os02g42585	ERF		15	34	-	15.3788	2.74e-06	3.92e-05	GGCGGTGGCGGAGGATTCAC
LOC_Os02g55380	ERF		41	59	-	15.2727	3.38e-06	5.52e-05	GCTCGTCGGCGGCGGCGGC
LOC_Os07g47330	ERF		21	35	+	14.9545	5.23e-06	9.7e-05	cctccgccaccgccg
LOC_Os04g32790	ERF		44	64	+	14.5606	5.33e-06	7.49e-05	gccgccgccgacgagccctac
LOC_Os06g09390	ERF		18	38	-	14.7576	5.36e-06	8.04e-05	CGGCGGCGGTGGCGGAGGATT
LOC_Os06g09390	ERF		21	41	-	14.7121	5.51e-06	8.04e-05	CGGCGGCGGCGGTGGCGGAGG
LOC_Os04g32790	ERF		17	37	+	14.4091	5.87e-06	7.49e-05	gaatcctccgccaccgccgcc
LOC_Os09g39810	ERF		30	39	+	12.4895	6.06e-06	0.000128	ccgccgccgc
LOC_Os09g39810	ERF		33	42	+	12.4895	6.06e-06	0.000128	ccgccgccgc
LOC_Os09g39810	ERF		36	45	+	12.4895	6.06e-06	0.000128	ccgccgccgc
LOC_Os09g39810	ERF		39	48	+	12.4895	6.06e-06	0.000128	ccgccgccgc
LOC_Os09g39810	ERF		42	51	+	12.4895	6.06e-06	0.000128	ccgccgccgc
LOC_Os01g60960	LBD		25	41	-	14.4091	6.35e-06	0.000151	CGGCGGCGGCGGTGGCG
LOC_Os03g64260	ERF		19	33	+	14.6212	6.4e-06	0.000118	atcctccgccaccgc
LOC_Os05g28350	ERF		31	40	+	13.2889	7.54e-06	8.66e-05	cgccgccgcc
LOC_Os05g28350	ERF		34	43	+	13.2889	7.54e-06	8.66e-05	cgccgccgcc
LOC_Os05g28350	ERF		37	46	+	13.2889	7.54e-06	8.66e-05	cgccgccgcc
LOC_Os05g28350	ERF		40	49	+	13.2889	7.54e-06	8.66e-05	cgccgccgcc
LOC_Os05g28350	ERF		43	52	+	13.2889	7.54e-06	8.66e-05	cgccgccgcc
LOC_Os09g28440	ERF		31	45	-	14.3485	8.33e-06	0.000382	GCGGCGGCGGCGGCG
LOC_Os09g28440	ERF		34	48	-	14.3485	8.33e-06	0.000382	GCGGCGGCGGCGGCG
LOC_Os09g28440	ERF		37	51	-	14.3485	8.33e-06	0.000382	GCGGCGGCGGCGGCG
LOC_Os05g41760	ERF		1	8	-	14.9512	9.36e-06	0.000127	CGCCGCCG
LOC_Os05g41760	ERF		31	38	+	14.9512	9.36e-06	0.000127	cgccgccg
LOC_Os05g41760	ERF		34	41	+	14.9512	9.36e-06	0.000127	cgccgccg
LOC_Os05g41760	ERF		37	44	+	14.9512	9.36e-06	0.000127	cgccgccg
LOC_Os05g41760	ERF		40	47	+	14.9512	9.36e-06	0.000127	cgccgccg
LOC_Os05g41760	ERF		43	50	+	14.9512	9.36e-06	0.000127	cgccgccg
LOC_Os05g41760	ERF		46	53	+	14.9512	9.36e-06	0.000127	cgccgccg
LOC_Os04g46240	ERF		18	32	+	13.5152	9.88e-06	0.000163	aatcctccgccaccg
LOC_Os02g43820	ERF		18	32	+	13.5152	9.88e-06	0.000163	aatcctccgccaccg
LOC_Os09g13940	ERF		42	56	+	13.7121	9.95e-06	0.000168	ccgccgccgccgacg
LOC_Os11g13840	ERF		1	20	-	13.3788	1.01e-05	0.00016	ATTCACGGCCGACGCCGCCG
LOC_Os02g55380	ERF		44	62	-	13.3636	1.16e-05	0.000154	AGGGCTCGTCGGCGGCGGC
LOC_Os02g55380	ERF		17	35	-	13.3333	1.18e-05	0.000154	CGGCGGTGGCGGAGGATTC
LOC_Os09g39810	ERF		45	54	+	12.1888	1.22e-05	0.000216	ccgccgccga
LOC_Os03g07830	ERF		45	55	+	13.5909	1.34e-05	0.000243	ccgccgccgac
LOC_Os02g57490	LBD		76	90	-	13.0303	1.42e-05	0.002	CCCGGGAATGCGGCG
LOC_Os01g07120	ERF		17	37	-	12.3239	1.51e-05	0.000244	GGCGGCGGTGGCGGAGGATTC
LOC_Os03g07830	ERF		21	31	+	12.8939	1.87e-05	0.000302	cctccgccacc
LOC_Os07g42510	ERF		30	37	+	12.7364	1.87e-05	0.000382	ccgccgcc
LOC_Os07g42510	ERF		33	40	+	12.7364	1.87e-05	0.000382	ccgccgcc
LOC_Os07g42510	ERF		36	43	+	12.7364	1.87e-05	0.000382	ccgccgcc
LOC_Os07g42510	ERF		39	46	+	12.7364	1.87e-05	0.000382	ccgccgcc
LOC_Os07g42510	ERF		42	49	+	12.7364	1.87e-05	0.000382	ccgccgcc
LOC_Os07g42510	ERF		45	52	+	12.7364	1.87e-05	0.000382	ccgccgcc
LOC_Os03g09170	ERF		1	15	-	12.5758	1.88e-05	0.000283	CGGCCGACGCCGCCG
LOC_Os07g10410	ERF		21	35	+	13.1061	2.02e-05	0.000313	cctccgccaccgccg
LOC_Os04g57340	ERF		1	15	+	12.2879	2.27e-05	0.000348	cggcggcgtcggccg
LOC_Os09g13940	ERF		18	32	+	12.1667	2.39e-05	0.000333	aatcctccgccaccg
LOC_Os09g28440	ERF		40	54	-	12.6818	2.42e-05	0.000702	TCGGCGGCGGCGGCG
LOC_Os09g13940	ERF		1	15	-	12.1061	2.47e-05	0.000333	CGGCCGACGCCGCCG
LOC_Os09g28440	ERF		43	57	-	12.5909	2.55e-05	0.000702	TCGTCGGCGGCGGCG
LOC_Os04g57340	ERF		18	32	-	11.9394	2.74e-05	0.000378	CGGTGGCGGAGGATT
LOC_Os01g66590	LBD		37	57	-	11.6061	2.77e-05	0.000449	TCGTCGGCGGCGGCGGCGGCG
LOC_Os03g09170	ERF		18	32	+	11.8636	2.8e-05	0.000378	aatcctccgccaccg
LOC_Os01g07120	ERF		41	61	-	10.9859	3e-05	0.000432	GGGCTCGTCGGCGGCGGCGGC
LOC_Os09g28440	ERF		28	42	-	12.1515	3.25e-05	0.000747	GCGGCGGCGGCGGTG
LOC_Os01g66590	LBD		15	35	+	11.2576	3.35e-05	0.000482	gtgaatcctccgccaccgccg
LOC_Os04g46240	ERF		1	15	-	11.2576	3.49e-05	0.000518	CGGCCGACGCCGCCG
LOC_Os02g43820	ERF		1	15	-	11.2576	3.49e-05	0.000517	CGGCCGACGCCGCCG
LOC_Os05g03020	C2H2		21	39	+	10.619	3.66e-05	0.00402	cctccgccaccgccgccgc
LOC_Os07g47330	ERF		18	32	+	11.4091	3.76e-05	0.00062	aatcctccgccaccg
LOC_Os03g14270	LBD		72	90	+	11.7576	3.78e-05	0.0052	gcctcgccgcattcccggg
LOC_Os02g45420	ERF		45	59	-	12.2727	4.26e-05	0.00623	GCTCGTCGGCGGCGG
LOC_Os01g66270	ERF		44	58	-	11.4091	4.36e-05	0.000744	CTCGTCGGCGGCGGC
LOC_Os07g10410	ERF		1	15	-	12.0152	4.41e-05	0.000598	CGGCCGACGCCGCCG
LOC_Os01g07480	LBD		35	55	-	10.2727	4.49e-05	0.000644	GTCGGCGGCGGCGGCGGCGGC
LOC_Os08g45110	ERF		44	58	-	11.1061	4.81e-05	0.000796	CTCGTCGGCGGCGGC
LOC_Os07g42510	ERF		2	9	-	11.6	4.92e-05	0.00086	ACGCCGCC
LOC_Os05g03020	C2H2		18	36	+	10.0317	5.01e-05	0.00402	aatcctccgccaccgccgc
LOC_Os10g41130	ERF		45	59	-	11.5758	5.12e-05	0.00502	GCTCGTCGGCGGCGG
LOC_Os01g66590	LBD		1	21	-	10.3788	5.33e-05	0.000692	GATTCACGGCCGACGCCGCCG
LOC_Os04g48350	ERF		46	59	+	12.1515	5.47e-05	0.00813	cgccgccgacgagc
LOC_Os05g28350	ERF		28	37	+	11.5	5.68e-05	0.000544	caccgccgcc
LOC_Os02g42585	ERF		2	21	+	11.2273	6.23e-05	0.000795	ggcggcgtcggccgtgaatc
LOC_Os01g07120	ERF		44	64	-	9.42254	6.34e-05	0.000822	GTAGGGCTCGTCGGCGGCGGC
LOC_Os03g56580	NAC		11	30	+	10.9394	6.55e-05	0.00781	ggccgtgaatcctccgccac
LOC_Os01g66270	ERF		47	61	-	10.5606	6.76e-05	0.00104	GGGCTCGTCGGCGGC
LOC_Os03g64260	ERF		16	30	+	9.83333	7.1e-05	0.00116	tgaatcctccgccac
LOC_Os10g41130	ERF		24	38	-	10.9091	7.13e-05	0.00502	CGGCGGCGGTGGCGG
LOC_Os05g41760	ERF		4	11	-	7.60976	8.08e-05	0.000961	CGACGCCG
LOC_Os09g28440	ERF		73	87	-	10.2576	8.12e-05	0.0016	GGGAATGCGGCGAGG
LOC_Os01g46870	ERF		15	35	+	8.54286	8.21e-05	0.00109	gtgaatcctccgccaccgccg
LOC_Os01g12440	ERF		15	35	+	8.54286	8.21e-05	0.00109	gtgaatcctccgccaccgccg
LOC_Os04g55520	ERF		43	59	-	8.48485	9.25e-05	0.012	GCTCGTCGGCGGCGGCG
LOC_Os01g66590	LBD		34	54	-	9.25758	9.38e-05	0.00111	TCGGCGGCGGCGGCGGCGGCG
LOC_Os01g07480	LBD		32	52	-	8.69697	9.72e-05	0.00126	GGCGGCGGCGGCGGCGGCGGC
LOC_Os02g54050	ERF		42	55	-	10.6667	9.8e-05	0.0126	GTCGGCGGCGGCGG
